# Supplementary material for: Integrated Computational and Functional Screening Identifies G9a Inhibitors for SETD2-mutant Leukemia
Source: Genomics Proteomics Bioinformatics. 2025 Apr 29;23(2):qzaf035. doi: 10.1093/gpbjnl/qzaf035 (PMC12373973; doi:10.1093/gpbjnl/qzaf035)
Supplement: qzaf035_Supplementary_Data [file qzaf035_supplementary_data.zip]

Archive with 3 entries (3 files):
- Table_S2.xlsx
- qzaf035_Supplementary_Data.zip
- Table_S1.xlsx
