# Supplementary material for: Integrated Computational and Functional Screening Identifies G9a Inhibitors for SETD2-mutant Leukemia
Source: Genomics Proteomics Bioinformatics. 2025 Apr 29;23(2):qzaf035. doi: 10.1093/gpbjnl/qzaf035 (PMC12373973; doi:10.1093/gpbjnl/qzaf035)
Supplement: qzaf035_Supplementary_Data [file qzaf035_supplementary_data.zip › Table_S2.xlsx]

## Sheet: Note
Table S2 sRGES and enrichment scores of drugs in the L1000 database
Sheet	Description
sRGES_GS_1	Summarized reversal gene expression score (sRGES) normalizing different conditions for each drug against Setd2-mutant leukemia signature
sRGES_GS_2	sRGES normalizing different conditions for each drug against Setd2-knockdown leukemia signature
GSVA_GS_1	Enrichment score for each drug class against Setd2-mutant leukemia signature with drug enrichment analysis
GSVA_GS_2	Enrichment score for each drug class against Setd2-knockdown leukemia signature with drug enrichment analysis

## Sheet: sRGES_GS_1
Drug_name	sRGES	MOA
emetine	-0.263499	Protein synthesis inhibitor
kinetin-riboside	-0.257056	Apoptosis stimulant
plerixafor	-0.239179	Chemokines antagonist
PRIMA1	-0.229474	Acetylcholinesterase inhibitor
XAV-939	-0.218523	Tankyrase inhibitor
NSC-632839	-0.214323	Ubiquitin specific protease inhibitor
NSC-95397	-0.212427	CDC inhibitor
nicardipine	-0.209851	Calcium channel blocker
BG-STK33-55	-0.205967	-
BRD-K33583600	-0.203822	Guanylate cyclase activator
HLI-373	-0.202324	MDM inhibitor
verapamil	-0.202048	Calcium channel blocker
KU-0063794	-0.201695	MTOR inhibitor
TUL_XIX002	-0.198678	-
nutlin-3	-0.19692	MDM inhibitor
methylnaltrexone	-0.194982	Opioid receptor antagonist
sulforaphane	-0.192181	Carcinogen
MW-STK33-2B	-0.18888	-
oxypurinol	-0.187314	Xanthine oxidase inhibitor
ciclesonide	-0.186612	Glucocorticoid receptor agonist
pifithrin-mu	-0.186177	p53 inhibitor
Ro-28-1675	-0.185636	Glucokinase activator
moxifloxacin	-0.185199	Antibiotic
AMG-208	-0.184935	Tyrosine kinase inhibitor
K-9944	-0.179252	-
DG-041	-0.178977	Prostanoid receptor antagonist
lasalocid	-0.17712	Antibiotic
tretinoin	-0.17673	Retinoid receptor agonist
CHEMBL-399379	-0.174623	ATP citrase lyase inhibitor
BRD-K90735586	-0.173586	-
BRD-K23582869	-0.172414	-
arofylline	-0.172212	Phosphodiesterase inhibitor
BRD-K28112517	-0.171429	-
NVP-AUY922	-0.171029	HSP inhibitor
huperzine-a	-0.17073	Acetylcholinesterase inhibitor
penfluridol	-0.169868	Calcium channel blocker
BRD-A15079084	-0.169777	-
BRD-K81826010	-0.169346	-
ingenol	-0.168751	PKC activator
fludarabine-phosphate	-0.168653	DNA inhibitor
dipyridamole	-0.168348	Phosphodiesterase inhibitor
lupanine	-0.167443	Sodium channel inhibitor
BRD-K60298771	-0.165874	-
iguratimod	-0.16581	Cyclooxygenase inhibitor
PD-123319	-0.165537	ACE inhibitor
navitoclax	-0.16521	BCL inhibitor
temoporfin	-0.165133	Radical formation stimulant
BRD-K55149044	-0.164795	-
MW-STK33-1C	-0.164292	-
febuxostat	-0.164236	Xanthine oxidase inhibitor
rimexolone	-0.164133	Glucocorticoid receptor agonist
miconazole	-0.163314	Antibiotic
linsidomine	-0.162943	Nitric oxide stimulant
MF-101	-0.162829	Estrogen receptor agonist
BRD-K91781484	-0.162186	NRF2 activator
levalbuterol	-0.161311	Adrenergic receptor agonist
TGX-115	-0.161302	PI3K inhibitor
molindone	-0.160969	Dopamine receptor antagonist
quiflapon	-0.160708	Leukotriene inhibitor
KU-0060648	-0.160254	PI3K inhibitor
altrenogest	-0.159786	Progestogen hormone
CCT-031374	-0.159452	WNT inhibitor
danegaptide	-0.158752	Gap junction modulator
CAY-10618	-0.158432	NAMPT inhibitor
TUL-XX023	-0.158386	-
triacsin-c	-0.158208	Adrenergic receptor antagonist
piketoprofen	-0.157621	Cyclooxygenase inhibitor
alda-1	-0.156957	Aldehyde dehydrogenase activator
LY-294002	-0.156409	PI3K inhibitor
BRD-K76188144	-0.156288	-
acipimox	-0.156169	Cholesterol inhibitor
cerulenin	-0.156086	Fatty acid synthase inhibitor
XMD-885	-0.155469	MEK inhibitor
ML-281	-0.155296	Serine_threonine kinase inhibitor
donepezil	-0.155096	Acetylcholinesterase inhibitor
eperezolid	-0.15379	Antibiotic
theobromine	-0.153368	Phosphodiesterase inhibitor
sertaconazole	-0.15313	Sterol demethylase inhibitor
ZK-93423	-0.152909	Benzodiazepine receptor agonist
zardaverine	-0.15289	Phosphodiesterase inhibitor
pyrazinoylguanidine	-0.152736	Diuretic
BRD-K61033289	-0.152709	PPAR receptor agonist
BRD-K49010888	-0.1527	-
BRD-K32048092	-0.152214	-
BRD-A92800748	-0.152145	TIE inhibitor
ABT-751	-0.152056	Tubulin inhibitor
BRD-K73261812	-0.151853	Beta catenin inhibitor
TUL_XXI035	-0.15083	-
furosemide	-0.150694	Diuretic
BRD-K51674646	-0.150692	-
BRD-K25690923	-0.150251	Macrophage inhibitor
CHEMBL-374350	-0.150241	NFKB inhibitor
bazedoxifene	-0.149966	Selective estrogen receptor modulator
BRD-K57064803	-0.149897	-
tipifarnib	-0.149733	Farnesyltransferase inhibitor
BRD-A83255679	-0.149266	Estrogen receptor antagonist
yohimbine	-0.149251	Adrenergic receptor antagonist
mefloquine	-0.148948	Adenosine receptor antagonist
ZK-811752	-0.148778	Chemokines antagonist
AT-CSC-18	-0.148719	-
canagliflozin	-0.148174	Sodium channel inhibitor
PI-103	-0.147299	PI3K inhibitor
lovastatin	-0.147047	HMGCR inhibitor
voglibose	-0.146627	Glucosidase inhibitor
prostaglandin-a1	-0.146596	Prostanoid receptor antagonist
AM-580	-0.146455	Retinoid receptor agonist
fluoropyruvate	-0.146338	PDK inhibitor
flavoxate	-0.145955	Acetylcholine receptor antagonist
NPK76-II-72-1	-0.145917	PLK inhibitor
dapagliflozin	-0.145896	Sodium_glucose cotransporter inhibitor
SJ-172550	-0.145813	MDM inhibitor
BRD-K51556300	-0.145808	-
AZD-7687	-0.145253	Diacylglycerol acyltransferase inhibitor
etravirine	-0.145149	Non-nucleoside reverse transcriptase inhibitor
I-BET-151	-0.144391	Bromodomain inhibitor
niclosamide	-0.144278	DNA inhibitor
FGIN-1-27	-0.143674	Inositol monophosphatase inhibitor
MW-STK33-100	-0.14352	-
duloxetine	-0.1435	Norepinephrine inhibitor
levomequitazine	-0.142723	Histamine receptor antagonist
fatostatin	-0.142318	SREBP inhibitor
zalcitabine	-0.141741	Nucleoside reverse transcriptase inhibitor
AZD-8055	-0.141434	MTOR inhibitor
topiroxostat	-0.141346	Xanthine oxidase inhibitor
secnidazole	-0.141186	Antibiotic
SRT-1720	-0.141007	SIRT activator
PNU-74654	-0.140891	Beta catenin inhibitor
cytosporone-b	-0.140865	NUR77 receptor agonist
AT-7867	-0.140527	AKT inhibitor
PD-169316	-0.140491	P38 MAPK inhibitor
tibolone	-0.140408	Estrogen receptor agonist
KI-20227	-0.140368	-
amuvatinib	-0.139992	FLT3 inhibitor
BRD-K98824517	-0.13996	-
BRD-K10882151	-0.139301	-
amitifadine	-0.13921	Serotonin receptor antagonist
nicergoline	-0.138899	Adrenergic receptor antagonist
SR-27897	-0.138897	CCK receptor antagonist
rotundine	-0.138864	Serotonin receptor agonist
LE-135	-0.138787	Retinoid receptor agonist
calcitriol	-0.138748	Vitamin D receptor agonist
linsitinib	-0.138523	IGF-1 inhibitor
BRD-A46802340	-0.137806	-
GSK-256066	-0.137685	Phosphodiesterase inhibitor
conivaptan	-0.137544	Vasopressin receptor antagonist
XMD-892	-0.137497	MEK inhibitor
suprofen	-0.137212	Cyclooxygenase inhibitor
BRD-K68552125	-0.137025	PKC activator
apocynin	-0.136567	NADPH inhibitor
ipriflavone	-0.136502	Bone resorption inhibitor
imexon	-0.135728	Apoptosis stimulant
BRD-K51781482	-0.135581	-
L-690488	-0.134754	Inositol monophosphatase inhibitor
ryuvidine	-0.13468	CDK inhibitor
VE-821	-0.134575	ATM_ATR kinase inhibitor
BRD-A91785330	-0.134558	-
lorcaserin	-0.134527	Serotonin receptor agonist
ZK-200775	-0.134129	AMPA antagonist
NVP-BGJ398	-0.133988	FGFR inhibitor
YM-155	-0.133866	Survivin inhibitor
PT-630	-0.133534	Dipeptidyl peptidase inhibitor
LY-2183240	-0.133375	FAAH inhibitor
LX-1031	-0.13331	Tryptophan hydroxylase inhibitor
evodiamine	-0.133286	ATPase inhibitor
pentoxifylline	-0.132979	Phosphodiesterase inhibitor
amoxapine	-0.132956	Norepinephrine inhibitor
cycloheximide	-0.132522	Protein synthesis inhibitor
methiazole	-0.132433	Anthelmintic
BRD-K43405658	-0.132259	Protein tyrosine kinase inhibitor
cinepazide	-0.131772	Calcium channel activator
NU-1025	-0.131227	PARP inhibitor
PI-828	-0.131204	PI3K inhibitor
AR-C133057XX	-0.130675	Nitric oxide synthase inhibitor
mazindol	-0.13053	Dopamine receptor antagonist
anthothecol	-0.13051	Antimalarial
BRD-K92301463	-0.130488	Prostanoid receptor agonist
alaproclate	-0.130277	Serotonin receptor antagonist
BRD-K09991945	-0.129621	PKC inhibitor
rimcazole	-0.129608	Sigma receptor antagonist
istaroxime	-0.129567	ATPase inhibitor
lamotrigine	-0.129362	Serotonin receptor antagonist
L-655240	-0.129268	Thromboxane receptor antagonist
BRD-A73513677	-0.129184	-
doxofylline	-0.12899	Adenosine receptor antagonist
BRD-K13665559	-0.128887	-
BRD-K76674262	-0.128502	Protein synthesis inhibitor
SB-225002	-0.128126	Chemokines antagonist
VX-222	-0.127997	HCV inhibitor
MW-STK33-97	-0.127935	-
FR-180204	-0.127925	ERK inhibitor
BRD-K92317137	-0.127847	-
DL-PDMP	-0.127736	Glucosyltransferase inhibitor
UNC-0321	-0.127556	G9a inhibitor
cianidanol	-0.127375	Fatty acid synthase inhibitor
ALX-5407	-0.126894	Glycine transporter inhibitor
fluspirilene	-0.126801	Dopamine receptor antagonist
KU-55933	-0.126782	ATM_ATR kinase inhibitor
lidoflazine	-0.126238	Calcium channel blocker
D-serine	-0.125851	Glutamate receptor agonist
mCPP	-0.125749	Serotonin receptor agonist
alagebrium	-0.125581	Glycosylation inhibitor
etacrynic-acid	-0.125564	Sodium channel inhibitor
aliskiren	-0.12534	Antihypertensive
PFI-1	-0.12519	Bromodomain inhibitor
amodiaquine	-0.124886	Histamine receptor agonist
MST-312	-0.124617	Telomerase inhibitor
GW-405833	-0.124571	Cannabinoid receptor agonist
CHEMBL-1222381	-0.124561	Neural stem cell inducer
calpeptin	-0.124417	Calpain inhibitor
tazarotene	-0.124319	Retinoid receptor agonist
BRD-K54606188	-0.124249	-
etomoxir	-0.124224	Carnitine palmitoyltransferase inhibitor
MRE-269	-0.124171	Prostanoid receptor agonist
BRD-K95985487	-0.124037	-
ASN-05257430	-0.124007	-
iloprost	-0.123985	Platelet aggregation inhibitor
A-66	-0.123946	PI3K inhibitor
SB-525334	-0.123822	TGF-beta receptor inhibitor
APO-866	-0.123811	NAMPT inhibitor
BRD-K17777116	-0.123655	-
diosmin	-0.123554	Aryl hydrocarbon receptor agonist
lorazepam	-0.123506	Benzodiazepine receptor agonist
I-BET-762	-0.123417	Bromodomain inhibitor
PD-98059	-0.122709	MEK inhibitor
SAR-245409	-0.122547	PI3K inhibitor
fluticasone-propionate	-0.122528	Glucocorticoid receptor agonist
mepacrine	-0.122419	NFKB inhibitor
acadesine	-0.122352	AMPK activator
SR-33805	-0.122257	Calcium channel blocker
luliconazole	-0.122184	Sterol demethylase inhibitor
batimastat	-0.122174	Matrix metalloprotease inhibitor
idarubicin	-0.122054	Topoisomerase inhibitor
TUL-XXI039	-0.122013	Serine_threonine kinase inhibitor
phenethyl-isothiocyanate	-0.121979	Carcinogen
milnacipran	-0.121801	Serotonin receptor antagonist
trehalose	-0.121752	Pharmacological chaperone
BRD-K61053657	-0.121745	-
spiramide	-0.121743	Dopamine receptor antagonist
GMX-1778	-0.121639	NAMPT inhibitor
flumatinib	-0.121513	Bcr-Abl inhibitor
UK-356618	-0.121484	Metalloproteinase inhibitor
orantinib	-0.121131	PDGFR inhibitor
TPCA-1	-0.121084	IKK inhibitor
glipizide	-0.120899	Sulfonylurea
olmesartan-medoxomil	-0.120861	Angiotensin receptor antagonist
BRD-A49765801	-0.120804	Glucocorticoid receptor agonist
BRD-K55896799	-0.120768	-
amtolmetin-guacil	-0.120756	Cyclooxygenase inhibitor
tyrphostin-1	-0.120743	EGFR inhibitor
rocuronium	-0.120462	Acetylcholine receptor antagonist
triclabendazole	-0.120196	Tubulin inhibitor
anidulafungin	-0.120195	Fungal 1,3-beta-D-glucan synthase inhibitor
fluocinolone-acetonide	-0.120156	Glucocorticoid receptor agonist
chaetocin	-0.120016	G9a inhibitor
S-18986	-0.11999	Glutamate receptor antagonist
lonidamine	-0.119362	Glucokinase inhibitor
aminolevulinic-acid	-0.119345	Oxidizing agent
clonazepam	-0.119193	GABA receptor agonist
donitriptan	-0.119031	Serotonin receptor agonist
disulfiram	-0.118716	Aldehyde dehydrogenase inhibitor
linopirdine	-0.118519	Potassium channel antagonist
cholic-acid	-0.118372	Bile acid
carbacyclin	-0.118367	PPAR receptor agonist
almorexant	-0.118353	Orexin receptor antagonist
esculin	-0.118226	P38 MAPK inhibitor
BRD-A18763547	-0.118167	Cytochrome P450 inhibitor
letermovir	-0.118111	CMV terminase inhibitor
asenapine	-0.118058	Dopamine receptor antagonist
trifluridine	-0.117991	DNA inhibitor
melatonin	-0.11794	Melatonin receptor agonist
telmisartan	-0.1179	Angiotensin receptor antagonist
fipronil	-0.117796	Chloride channel blocker
carfilzomib	-0.11778	Proteasome inhibitor
SB-705498	-0.117737	TRPV antagonist
glimepiride	-0.117608	Insulin secretagogue
clofibric-acid	-0.117493	PPAR receptor agonist
BAY-K8644	-0.117412	Calcium channel activator
ketoprofen	-0.117291	Cyclooxygenase inhibitor
BRD-K76022557	-0.117089	Dopamine receptor agonist
tracazolate	-0.117061	GABA receptor antagonist
GW-842166	-0.116828	Cannabinoid receptor agonist
mifobate	-0.116763	PPAR receptor antagonist
tolnaftate	-0.11646	Fungal squalene epoxidase inhibitor
BRD-K95606637	-0.116403	-
sertraline	-0.116221	Serotonin receptor antagonist
lidocaine	-0.116095	Histamine receptor agonist
benzylpenicillin	-0.116014	Penicillin binding protein inhibitor
lirimilast	-0.115831	Phosphodiesterase inhibitor
merbarone	-0.115756	Topoisomerase inhibitor
BRD-K16300438	-0.115709	-
piperidolate	-0.115617	Acetylcholine receptor antagonist
tolfenamic-acid	-0.115599	Cyclooxygenase inhibitor
MI-2	-0.115544	Menin-MLL Inhibitor
BMS-777607	-0.115535	FLT3 inhibitor
BRD-K82987299	-0.115378	-
tasisulam	-0.115157	Apoptosis stimulant
PX-12	-0.115022	Thioredoxin inhibitor
cediranib	-0.115002	VEGFR inhibitor
LY-2090314	-0.114764	GSK inhibitor
thiazolopyrimidine	-0.114591	CDC inhibitor
promazine	-0.114576	Dopamine receptor antagonist
KIN001-055	-0.114511	EGFR inhibitor
BRD-K02764265	-0.114475	-
CAM-9-027-3	-0.114435	Ephrin inhibitor
geldanamycin	-0.114426	HSP inhibitor
varenicline	-0.114417	Acetylcholine receptor agonist
methyldopa	-0.114216	Adrenergic receptor agonist
KU-60019	-0.114201	ATM_ATR kinase inhibitor
EMD-1214063	-0.113975	HGF receptor inhibitor
NSC-4644	-0.113945	ACAT inhibitor
gestrinone	-0.113896	Progesterone receptor antagonist
suvorexant	-0.113617	Orexin receptor antagonist
niguldipine	-0.113331	Adrenergic receptor antagonist
cimetidine	-0.113115	Histamine receptor antagonist
CAY-10594	-0.113109	Phospholipase inhibitor
etomidate	-0.113029	GABA receptor agonist
mirtazapine	-0.112993	Adrenergic receptor antagonist
neratinib	-0.112647	EGFR inhibitor
blebbistatin	-0.112608	ATPase inhibitor
idebenone	-0.112551	Calcium channel blocker
7b-cis	-0.112461	Exportin antagonist
SID-26681509	-0.112456	Cathepsin inhibitor
afatinib	-0.112376	EGFR inhibitor
PP-30	-0.11227	RAF inhibitor
XMD-1499	-0.112262	Ephrin inhibitor
BRD-A41649729	-0.112149	-
silydianin	-0.112098	PTP1B inhibitor
STK-064652	-0.112083	-
eptifibatide	-0.111951	Platelet aggregation inhibitor
brivudine	-0.111873	DNA inhibitor
cyclosporin-a	-0.11186	Calcineurin inhibitor
erastin	-0.111835	Ion channel antagonist
bimatoprost	-0.111713	Prostanoid receptor agonist
fluvoxamine	-0.111376	Selective serotonin reuptake inhibitor
nikethamide	-0.111327	Immunostimulant
cyanoquinoline-11	-0.111235	Kinase inhibitor
dienogest	-0.111181	Progesterone receptor agonist
formoterol	-0.111016	Adrenergic receptor agonist
niacin	-0.110863	Vitamin
TUL_XIX003	-0.110814	-
BRD-K53103368	-0.110809	-
IKK-16	-0.110808	IKK inhibitor
KIN001-269	-0.110609	-
BMS-191011	-0.110588	Potassium channel activator
TG-101348	-0.11036	JAK inhibitor
BRD-K08565465	-0.110347	-
vortioxetine	-0.110209	Serotonin receptor agonist
lacitol	-0.11006	Osmosis stimulant
CYT-997	-0.109692	Tubulin inhibitor
tetradecylthioacetic-acid	-0.109691	Lipid peroxidase inhibitor
ketotifen	-0.109645	Histamine receptor agonist
Gly-Gly-PALO	-0.109631	-
BRD-K52785744	-0.109454	-
delivert	-0.109253	Angiotensin receptor agonist
R-428	-0.10918	AXL kinase inhibitor
felbamate	-0.10912	Glutamate receptor antagonist
RS-23597-190	-0.108914	Serotonin receptor antagonist
BRD-A55521341	-0.108779	-
clozapine	-0.108674	Serotonin receptor antagonist
betulinic-acid	-0.108523	Apoptosis stimulant
KIN001-244	-0.108392	PDK inhibitor
sodium-gualenate	-0.108364	Antacid
nicaraven	-0.10835	Free radical scavenger
GSK-2110183	-0.108316	AKT inhibitor
BRD-A74382794	-0.107962	-
REV-5901	-0.1078	Leukotriene inhibitor
sparfosic-acid	-0.107691	Aspartate carbamoyltransferase inhibitor
BRD-K93725829	-0.107687	MEK inhibitor
moxonidine	-0.107629	Imidazoline receptor agonist
ranitidine	-0.107524	Histamine receptor antagonist
aminocaproic-acid	-0.107507	Plasminogen activator inhibitor
vanoxerine	-0.107505	Dopamine receptor antagonist
dopamine	-0.107416	Dopamine receptor agonist
estramustine-phosphate	-0.107383	Tubulin inhibitor
deferasirox	-0.10738	Chelating agent
tramiprosate	-0.107099	Beta amyloid inhibitor
TG-100801	-0.106955	Src inhibitor
tedizolid	-0.106398	Antibiotic
midodrine	-0.106164	Adrenergic receptor agonist
loreclezole	-0.106104	GABA receptor agonist
nateglinide	-0.105999	Insulin secretagogue
loperamide	-0.105698	Opioid receptor agonist
avasimibe	-0.105568	ACAT inhibitor
BRD-A28105619	-0.105445	-
enalapril	-0.105349	ACE inhibitor
BI-2536	-0.105229	PLK inhibitor
glycitein	-0.105091	TNF inhibitor
miltefosine	-0.104968	PI3K inhibitor
quetiapine	-0.104898	Dopamine receptor antagonist
BRD-K01192156	-0.104731	Protein tyrosine kinase inhibitor
BRD-K45330754	-0.104656	Estrogen receptor agonist
ticlopidine	-0.104638	Purinergic receptor antagonist
m-3M3FBS	-0.104582	Phospholipase activator
LY-215490	-0.104526	Glutamate receptor antagonist
guanadrel	-0.104435	Adrenergic receptor antagonist
BRD-K98404142	-0.104312	Glucose 6-phosphate dehydrogenase inhibitor
QL-XI-92	-0.104291	DDR1 inhibitor
paroxetine	-0.104283	Selective serotonin reuptake inhibitor
BGT-226	-0.104154	PI3K inhibitor
tobramycin	-0.104106	Antibiotic
idalopirdine	-0.103942	Serotonin receptor antagonist
glasdegib	-0.103672	Hedgehog pathway inhibitor
HC-030031	-0.103559	TRPA1 channel blocker
timonacic	-0.103528	Antioxidant
PF-750	-0.103388	FAAH inhibitor
meisoindigo	-0.103364	STAT inhibitor
tasquinimod	-0.103232	Angiogenesis inhibitor
BRD-K23875128	-0.103227	Rho inhibitor
barasertib-HQPA	-0.103189	Aurora kinase inhibitor
dexniguldipine	-0.102834	Calmodulin inhibitor
BMS-641988	-0.102796	Androgen receptor antagonist
MLN-2480	-0.102765	RAF inhibitor
VTP-27999	-0.102718	Renin inhibitor
BRD-K93023739	-0.102596	-
AMG-487	-0.102578	Chemokines antagonist
orteronel	-0.102553	Androgen receptor antagonist
cabergoline	-0.102462	Dopamine receptor agonist
BRD-K55851396	-0.102378	-
amcinonide	-0.102311	Glucocorticoid receptor agonist
molsidomine	-0.102288	Guanylate cyclase activator
otamixaban	-0.102113	Coagulation factor inhibitor
XL-147	-0.102104	PI3K inhibitor
BRD-K19216856	-0.102014	Nitric oxide synthase inhibitor
quinine	-0.101979	Hemozoin biocrystallization inhibitor
BIIB-021	-0.101664	HSP inhibitor
bitopertin	-0.101637	Glycine transporter inhibitor
dolutegravir	-0.10158	HIV inhibitor
BRD-K95149906	-0.101514	-
orphenadrine	-0.101504	Acetylcholine receptor antagonist
pemetrexed	-0.101477	Dihydrofolate reductase inhibitor
BRD-K29133151	-0.101409	-
itraconazole	-0.101315	Cytochrome P450 inhibitor
oxfendazole	-0.101265	Anthelmintic
BRD-K96188950	-0.101194	NFKB inhibitor
CB-10-277	-0.101186	DNA inhibitor
benzotript	-0.101066	CCK receptor antagonist
loxoprofen	-0.10106	Cyclooxygenase inhibitor
QW-BI-011	-0.10105	G9a inhibitor
AEG-3482	-0.100979	HSP inducer
GS-9973	-0.100949	Syk inhibitor
BI-D1870	-0.100918	Ribosomal protein inhibitor
BRD-K31062320	-0.100698	-
nortriptyline	-0.100625	Tricyclic antidepressant
pimobendan	-0.10054	Calcium channel blocker
FK-866	-0.100497	Niacinamide phosphoribosyltransferase inhibitor
methiopril	-0.100486	ACE inhibitor
balsalazide	-0.100439	Cyclooxygenase inhibitor
BMS-345541	-0.100434	IKK inhibitor
lorglumide	-0.100403	CCK receptor antagonist
BRD-A03772856	-0.100266	-
BRD-K28100108	-0.100148	-
salirasib	-0.1	MTOR inhibitor
nesbuvir	-0.099916	RNA polymerase inhibitor
tamibarotene	-0.0998434	Retinoid receptor agonist
nisoxetine	-0.0995932	Norepinephrine inhibitor
GSK-429286A	-0.0995679	Rho inhibitor
ORG-9768	-0.099567	CSF1R inhibitor
BMS-754807	-0.0995534	IGF-1 inhibitor
E-2012	-0.0994515	Gamma secretase inhibitor
meloxicam	-0.0993323	Cyclooxygenase inhibitor
teneligliptin	-0.0992703	Dipeptidyl peptidase inhibitor
alprostadil	-0.0991519	Prostanoid receptor agonist
PTB1	-0.0989913	Tyrosine phosphatase inhibitor
dideoxyadenosine	-0.0988628	Adenylyl cyclase?inhibitor
forskolin	-0.0987184	Adenylyl cyclase activator
KUC105208	-0.0986921	-
BRD-A72796238	-0.098679	-
PF-03758309	-0.0985281	P21 activated kinase inhibitor
escitalopram	-0.0984586	Selective serotonin reuptake inhibitor
SU-014813	-0.0983773	PDGFR inhibitor
atipamezole	-0.0983175	Adrenergic receptor antagonist
L-ascorbyl-6-palmitate	-0.0982848	Antioxidant
methimazole	-0.0982704	Antithyroid agent
anandamide	-0.0982542	Cannabinoid receptor agonist
lodoxamide	-0.0982537	Histamine receptor antagonist
BMS-707035	-0.0982373	HIV inhibitor
Merck60	-0.0981835	class I HDAC inhibitor
phenylephrine	-0.0981445	Adrenergic receptor agonist
sonidegib	-0.0980959	Smoothened receptor antagonist
ixazomib	-0.0980769	Proteasome inhibitor
LY-2157299	-0.0980133	TGF-beta receptor inhibitor
cinaciguat	-0.0980034	Guanylate cyclase activator
golvatinib	-0.0979653	VEGFR inhibitor
BRD-K48438698	-0.0977334	-
CNX-774	-0.0977255	BTK inhibitor
vilazodone	-0.0975764	Serotonin receptor antagonist
perhexiline	-0.0974836	Carnitine palmitoyltransferase inhibitor
tioguanine	-0.0974239	Purine antagonist
GDC-0941	-0.0974051	PI3K inhibitor
asymmetrical-dimethylarginine	-0.0971616	Nitric oxide synthase inhibitor
pirenoxine	-0.0970429	Antioxidant
leflunomide	-0.0969267	Dihydroorotate dehydrogenase inhibitor
ataluren	-0.0969004	CFTR channel agonist
oprozomib	-0.0968409	Proteasome inhibitor
GDC-0879	-0.0967439	RAF inhibitor
LY-2603618	-0.0966401	CHK inhibitor
XMD-1150	-0.0966241	LRRK inhibitor
goserelin-acetate	-0.0964811	Gonadotropin receptor agonist
BRD-K99615199	-0.0964487	Progesterone receptor agonist
phentermine	-0.0964202	Dopamine receptor antagonist
GDC-834	-0.0962312	BTK inhibitor
IPI-145	-0.096048	PI3K inhibitor
SCH-28080	-0.0958762	ATPase inhibitor
elesclomol	-0.0955486	Oxidizing agent
desmopressin-acetate	-0.095511	Vasopressin receptor agonist
BRD-K26664453	-0.095374	-
amsacrine	-0.0953611	Topoisomerase inhibitor
valsartan	-0.0953468	Angiotensin receptor antagonist
BRD-A04845303	-0.0952666	-
probucol	-0.0952402	Atherogenesis inhibitor
exherin	-0.0950555	Cadherin antagonist
tacrine	-0.0949544	Acetylcholinesterase inhibitor
FCCP	-0.094891	Mitochondrial oxidative phosphorylation uncoupler
EX-527	-0.0948442	SIRT inhibitor
isradipine	-0.0947637	Calcium channel blocker
taladegib	-0.0947523	Smoothened receptor antagonist
T-5345967	-0.094663	-
JQ-1-R	-0.0946589	Bromodomain inhibitor
chloroquine	-0.0946142	Antimalarial
Ro-4987655	-0.0946001	MEK inhibitor
pilaralisib	-0.0945844	PI3K inhibitor
malotilate	-0.094483	Protein synthesis stimulant
BRD-K04887706	-0.094338	AKT inhibitor
ivabradine	-0.0941606	HCN channel antagonist
necrostatin-1	-0.0941273	RIPK inhibitor
ONO-4059	-0.0941172	BTK inhibitor
haloperidol	-0.0938572	Dopamine receptor antagonist
otilonium	-0.0937978	Acetylcholine receptor antagonist
rimantadine	-0.0937568	Antiviral
bupivacaine	-0.0937512	Sodium channel inhibitor
amiloride	-0.0937098	Sodium channel inhibitor
BRD-K90846035	-0.0936395	-
KIN001-260	-0.0936392	DNA replication
mestinon	-0.0936343	Acetylcholinesterase inhibitor
KIN001-266	-0.0935449	MEK inhibitor
Y-26763	-0.0935402	Potassium channel activator
API-001	-0.0934983	Sigma receptor antagonist
SB-271046	-0.0934685	Serotonin receptor antagonist
BRD-K05402890	-0.0934457	-
BRD-K86574132	-0.0933396	-
safinamide	-0.0932167	Dopamine receptor antagonist
ketorolac	-0.093149	Cyclooxygenase inhibitor
BRD-K26684619	-0.093084	-
BRD-K04065047	-0.0930232	-
BRD-A65142661	-0.0930181	-
BIX-02189	-0.0929926	MEK inhibitor
BRD-K05649647	-0.0929872	-
rilmenidine	-0.0928327	Adrenergic receptor agonist
AMG-232	-0.0927102	MDM inhibitor
myricetin	-0.0926574	Androgen receptor agonist
BRD-K08451418	-0.0925582	-
AC-55649	-0.0924242	Retinoid receptor agonist
spectinomycin	-0.0924156	Antibiotic
dilazep	-0.0923853	Adenosine receptor antagonist
fasudil	-0.0923691	Rho inhibitor
tamsulosin	-0.0923054	Adrenergic receptor antagonist
azelastine	-0.0922714	Histamine receptor antagonist
ethylenediaminetetraacetic-acid	-0.0922003	PKC inhibitor
BRD-K80368509	-0.0921201	-
PF-3845	-0.0920649	FAAH inhibitor
acifran	-0.0918802	Cholesterol inhibitor
BRD-A75976779	-0.0917804	-
prostratin	-0.0916488	PKC activator
mannitol-D	-0.0916351	Diuretic
MW-SHH-151	-0.0916068	-
GSK-2636771	-0.0914454	PI3K inhibitor
arbidol	-0.0914421	Antiviral
CL-218872	-0.091372	GABA receptor agonist
BRD-K43966364	-0.0911866	Antibiotic
linifanib	-0.0911851	PDGFR inhibitor
bexarotene	-0.0910703	Retinoid receptor agonist
tolbutamide	-0.091038	ATP channel blocker
LJI-308	-0.0909567	RSK inhibitor
dapsone	-0.0907745	Antibiotic
phloretin	-0.0906481	Sodium channel inhibitor
bemegride	-0.0904806	GABA receptor antagonist
BRD-K81164606	-0.0904791	-
menadione	-0.0904206	Mitochondrial inhibitor
tozasertib	-0.0903635	Aurora kinase inhibitor
pranlukast	-0.0902396	Leukotriene inhibitor
BRD-K32801988	-0.0902306	-
tiagabine	-0.0901171	GABA receptor antagonist
CGI-1746	-0.0898451	BTK inhibitor
UTMB-00042	-0.0897591	-
BRD-K50495309	-0.0897463	Src inhibitor
endo-IWR-1	-0.0896472	WNT inhibitor
BRD-K55575531	-0.0896445	-
ibrutinib	-0.0895597	BTK inhibitor
dequalinium	-0.0895213	PKC inhibitor
C-646	-0.0894704	Histone acetyltransferase inhibitor
BRD-K77432048	-0.0894643	-
tosedostat	-0.0893837	Peptidase inhibitor
taltirelin	-0.0893366	Thyrotropin releasing hormone receptor agonist
VGX-1027	-0.0892521	TNF inhibitor
cinobufagin	-0.089218	ATPase inhibitor
SB-203580	-0.0892036	P38 MAPK inhibitor
isosilychristin	-0.089113	-
metformin	-0.0890422	AMPK activator
MD-920	-0.088894	NFKB inhibitor
omecamtiv-mecarbil	-0.0886703	Cardiac myosin activator
SL-0101-1	-0.0886241	RSK inhibitor
milrinone	-0.0886042	Phosphodiesterase inhibitor
adapalene	-0.0885485	Retinoid receptor agonist
BRD-K35716340	-0.0885331	-
idoxuridin	-0.0885201	DNA inhibitor
Y-27152	-0.0885106	Potassium channel activator
MBX-2982	-0.0884817	Glucose dependent insulinotropic receptor agonist
metamizole	-0.0884194	Cyclooxygenase inhibitor
BRD-K36111658	-0.0881942	-
BRD-K30520487	-0.0881162	-
UNC-669	-0.0881059	L3MBTL antagonist
silibinin	-0.088095	Cytochrome P450 inhibitor
hydroxychloroquine	-0.0880375	Antimalarial
FPL-62064	-0.0879656	Cyclooxygenase inhibitor
syringic-acid	-0.0878735	-
AVL-292	-0.0878499	BTK inhibitor
colforsin	-0.0878474	Adenylyl cyclase activator
CI-966	-0.0876756	GAT inhibitor
AGP-103	-0.0876731	Membrane integrity inhibitor
cilostazol	-0.0875525	Phosphodiesterase inhibitor
BG-STK33-03	-0.0874035	-
valproic-acid	-0.0873447	class I HDAC inhibitor
mitomycin-c	-0.086877	DNA inhibitor
dexfenfluramine	-0.0867276	Serotonin receptor agonist
WZ-4002	-0.086616	EGFR inhibitor
phenprocoumon	-0.0865395	Vitamin K antagonist
felodipine	-0.0865192	Calcium channel blocker
vemurafenib	-0.086501	RAF inhibitor
BRD-K62056344	-0.0864164	-
relcovaptan	-0.0864043	Vasopressin receptor antagonist
dorsomorphin	-0.0863507	AMPK inhibitor
BMS-299897	-0.0862111	Gamma secretase inhibitor
BRD-K59019422	-0.0861116	-
gaboxadol	-0.0860244	GABA receptor agonist
ginkgolide-b	-0.0860163	Platelet activating factor receptor antagonist
BRD-K59222562	-0.0858106	DYRK inhibitor
BRD-K32972437	-0.0857814	-
nefopam	-0.0857717	Cyclooxygenase inhibitor
BRD-A13133631	-0.0856807	Glucocorticoid receptor agonist
Mps1-IN-1	-0.085658	Monopolar spindle 1 kinase inhibitor
BRD-K97808269	-0.0856323	Glycolysis inhibitor
phenylacetylglutamine	-0.0855394	Microbial metabolite
diclofensine	-0.0855386	Dopamine receptor antagonist
doxifluridine	-0.0854536	Thymidylate synthase inhibitor
torcitabine	-0.0854121	DNA inhibitor
GSK-J2	-0.0853807	Histone demethylase inhibitor
cytarabine	-0.0853399	DNA inhibitor
hymecromone	-0.0851696	Monoamine oxidase inhibitor
TAK-715	-0.0850878	P38 MAPK inhibitor
fenticonazole	-0.085073	Antibiotic
indoprofen	-0.084937	Cyclooxygenase inhibitor
BRD-K13077924	-0.0848357	-
rottlerin	-0.0846761	PKC inhibitor
gossypol	-0.0845689	BCL inhibitor
tacrolimus	-0.0845683	Calcineurin inhibitor
emtricitabine	-0.0843465	Nucleoside reverse transcriptase inhibitor
indoximod	-0.084301	Indoleamine 2,3-dioxygenase inhibitor
AZD-1480	-0.0842431	JAK inhibitor
naphazoline	-0.0842288	Adrenergic receptor agonist
veliparib	-0.0841867	PARP inhibitor
GSK-1838705A	-0.0841703	IGF-1 inhibitor
KIN-001-220	-0.084133	Aurora kinase inhibitor
floxuridine	-0.0841214	DNA inhibitor
rociletinib	-0.0841157	EGFR inhibitor
copanlisib	-0.0840381	PI3K inhibitor
GSK-J4	-0.0840221	Histone demethylase inhibitor
LJH-685	-0.0840042	RSK inhibitor
TTNPB	-0.083934	Retinoid receptor agonist
cyclizine	-0.0839313	Histamine receptor antagonist
danazol	-0.0838435	Estrogen receptor antagonist
CC-930	-0.083774	JNK inhibitor
rolipram	-0.0836943	Phosphodiesterase inhibitor
tivozanib	-0.0836827	VEGFR inhibitor
mirodenafil	-0.0836377	Phosphodiesterase inhibitor
bms	-0.0835654	-
dexamethasone	-0.083452	Glucocorticoid receptor agonist
pazopanib	-0.0833182	VEGFR inhibitor
isosilybin-b	-0.0833003	flavonolignan
clenbuterol	-0.0832668	Adrenergic receptor agonist
KW-2449	-0.0830334	FLT3 inhibitor
defactinib	-0.0829997	Focal adhesion kinase inhibitor
rifabutin	-0.0828833	Protein synthesis inhibitor
vandetanib	-0.0827876	EGFR inhibitor
ibutamoren	-0.0827873	Growth hormone secretagogue receptor agonist
benazepril	-0.0827794	ACE inhibitor
AS-605240	-0.0827774	PI3K inhibitor
histamine	-0.0827588	Histamine receptor agonist
anecortave-acetate	-0.0826715	Corticosteroid agonist
carglumic-acid	-0.0825396	Carbamoyl phosphate synthase activator
CGK-733	-0.0823586	ATM_ATR kinase inhibitor
BRD-K53325797	-0.0823313	-
inhibitor-BEC	-0.0822646	Arginase inhibitor
A-769662	-0.0821064	AMPK activator
trimethobenzamide	-0.0820514	Histamine receptor antagonist
brefeldin-a	-0.0819977	ATPase inhibitor
sulbactam	-0.0819783	Beta lactamase inhibitor
BRD-K79511609	-0.0819734	Adenosine receptor agonist
mepyramine	-0.0819076	Histamine receptor antagonist
VT-464	-0.0817896	Cytochrome P450 inhibitor
pentamidine	-0.0816604	Anti-pneumocystis agent
BRD-K21918725	-0.0812825	-
methylprednisolone	-0.0812408	Glucocorticoid receptor agonist
ciglitazone	-0.0812298	PPAR receptor agonist
ruxolitinib	-0.0812297	JAK inhibitor
estrone	-0.0811592	Estrogen receptor agonist
BRD-K97440753	-0.0811536	Adrenergic receptor antagonist
meclofenamic-acid	-0.0810887	Cyclooxygenase inhibitor
arctigenin	-0.081013	MEK inhibitor
MC1568	-0.0809904	class II HDAC inhibitor
AICA-ribonucleotide	-0.0809584	AMPK activator
faropenem	-0.0809487	Lactamase inhibitor
dicoumarol	-0.0808517	NADPH inhibitor
acetazolamide	-0.0807627	Carbonic anhydrase inhibitor
oxatomide	-0.0807507	Histamine receptor antagonist
voxtalisib	-0.0806937	MTOR inhibitor
VU-0418947-2	-0.0806478	HIF modulator
CT-200783	-0.0805596	-
dapivirine	-0.0805148	Non-nucleoside reverse transcriptase inhibitor
resatorvid	-0.0804503	TLR antagonist
L-690330	-0.0804439	Inositol monophosphatase inhibitor
alvimopan	-0.0803289	Opioid receptor antagonist
meclizine	-0.0801972	Constitutive androstane receptor agonist
D-4476	-0.0801772	TGF-beta receptor inhibitor
MLN-4924	-0.0801578	Nedd activating enzyme inhibitor
actarit	-0.080099	Antirheumatic
BRD-A15113563	-0.0799602	-
LY-2811376	-0.0795712	Beta secretase inhibitor
talinolol	-0.0795239	Adrenergic receptor antagonist
MK-1775	-0.079512	WEE1 kinase inhibitor
tanespimycin	-0.0793704	HSP inhibitor
zonisamide	-0.0793625	Sodium channel inhibitor
amiodarone	-0.0793151	Potassium channel antagonist
LFM-A13	-0.0792791	BTK inhibitor
FPL-55712	-0.0792127	Leukotriene inhibitor
cevimeline	-0.079168	Acetylcholine receptor agonist
AZD-2014	-0.0791523	MTOR inhibitor
vismodegib	-0.0791456	Hedgehog pathway inhibitor
ALW-II-49-7	-0.0790339	Ephrin inhibitor
cefotetan	-0.0790236	Antibiotic
ripasudil	-0.0789394	Rho inhibitor
CX-4945	-0.0789281	Casein kinase inhibitor
etodolac	-0.0788946	Cyclooxygenase inhibitor
VX-745	-0.0787841	P38 MAPK inhibitor
GSK-1070916	-0.0787573	Aurora kinase inhibitor
BRD-K15318383	-0.0781702	Thrombin inhibitor
AM-24	-0.0779948	Lipoxygenase inhibitor
NSC-663284	-0.077926	CDC inhibitor
BRD-A76732176	-0.0778534	-
paracetamol	-0.0777545	Cyclooxygenase inhibitor
rosiglitazone	-0.0776446	PPAR receptor agonist
vardenafil	-0.0774019	Phosphodiesterase inhibitor
piretanide	-0.0770416	Glucocorticoid receptor agonist
BRD-K84924563	-0.0770274	Glutamate receptor antagonist
BRD-K68336408	-0.0769272	EGFR inhibitor
Y-27632	-0.0768002	Rho inhibitor
idelalisib	-0.0767683	PI3K inhibitor
ARP-101	-0.0767237	MMP2 inhibitor
cyanocobalamin	-0.0766244	Vitamin B
fosfomycin	-0.0766149	Antibiotic
entinostat	-0.0765243	class I HDAC inhibitor
silybin-b	-0.0763805	flavonolignan
BRD-A37110558	-0.0763425	-
rosuvastatin	-0.0763417	HMGCR inhibitor
dazoxiben	-0.0762253	Thromboxane synthase inhibitor
ZM-447439	-0.0762062	Aurora kinase inhibitor
bortezomib	-0.0761582	NFKB inhibitor
KIN001-242	-0.0761569	Protein kinase inhibitor
droperidol	-0.0761554	Dopamine receptor antagonist
bezafibrate	-0.0761208	PPAR receptor agonist
brazilin	-0.076118	MTOR inhibitor
AGK-2	-0.076098	SIRT inhibitor
CINK-4	-0.0760836	CDK inhibitor
SB-216763	-0.0760621	GSK inhibitor
fluphenazine	-0.0759814	Dopamine receptor antagonist
GSK-2334470	-0.0759444	PDK inhibitor
moxidectin	-0.0759174	Chloride channel blocker
BRD-K65971331	-0.0756106	-
myriocin	-0.0755958	Serine palmitoyltransferase inhibitor
mepazine	-0.0753459	Mucus protecting agent
GSK-923295	-0.0753456	Centromere associated protein inhibitor
ZM-39923	-0.0752674	JAK inhibitor
BRD-K29003210	-0.0752535	-
AZ-628	-0.0751335	RAF inhibitor
sasapyrine	-0.0750564	NFKB inhibitor
mycophenolate-mofetil	-0.0750504	Inosine monophosphate dehydrogenase inhibitor
enprofylline	-0.0747332	Phosphodiesterase inhibitor
ecabet	-0.07469	Gastrin inhibitor
LCB-03-0110	-0.0745775	Src inhibitor
BRD-K93937110	-0.0745623	-
STA-5326	-0.0745031	Interleukin inhibitor
letrozole	-0.0744408	Aromatase inhibitor
RG-2833	-0.0744152	class I HDAC inhibitor
regadenoson	-0.0741594	Adenosine receptor agonist
vincamine	-0.0740801	Adrenergic receptor antagonist
isoniazid	-0.0740243	Antibiotic
BRD-K88708949	-0.0737817	-
NVP-DPP728	-0.0737193	Dipeptidyl peptidase inhibitor
BRD-A96686988	-0.0736256	-
sacubitril	-0.0735268	Neprilysin inhibitor
brivanib	-0.0734326	FGFR inhibitor
KIN001-127	-0.0730648	ITK inhibitor
baicalin	-0.0730619	Beta glucuronidase inhibitor
etofenamate	-0.07302	Cyclooxygenase inhibitor
lenalidomide	-0.0729904	CRBN ligand
strophanthidin	-0.072939	ATPase inhibitor
trametinib	-0.0728848	MEK inhibitor
alectinib	-0.0727488	ALK inhibitor
diphenidol	-0.0726856	Acetylcholine receptor agonist
losmapimod	-0.0725422	P38 MAPK inhibitor
betrixaban	-0.0725281	Coagulation factor inhibitor
lapatinib	-0.0725259	EGFR inhibitor
garcinol	-0.0724947	Histone acetyltransferase inhibitor
SB-239063	-0.0723989	P38 MAPK inhibitor
dantrolene	-0.0723723	Calcium channel blocker
JNJ-38877605	-0.0720473	MET inhibitor
NF-449	-0.0720387	Purinergic receptor antagonist
lomerizine	-0.0720225	Calcium channel blocker
erlotinib	-0.0719795	EGFR inhibitor
melperone	-0.0718953	Dopamine receptor antagonist
nilotinib	-0.0718842	Bcr-Abl inhibitor
vinblastine	-0.0717463	Tubulin inhibitor
roquinimex	-0.0715829	Angiogenesis inhibitor
ML-161	-0.071528	Protease inhibitor
CC-401	-0.0714829	JNK inhibitor
NVP-TAE684	-0.0713537	ALK inhibitor
fludrocortisone-acetate	-0.0713523	Glucocorticoid receptor agonist
wortmannin	-0.0713505	PI3K inhibitor
UNC-1215	-0.0711887	L3MBTL antagonist
phenazone	-0.071126	Cyclooxygenase inhibitor
ivermectin	-0.0709806	GABA receptor agonist
PF-04620110	-0.0709042	Diacylglycerol acyltransferase inhibitor
MLN-8054	-0.0708575	Aurora kinase inhibitor
NXY-059	-0.0706093	Free radical scavenger
fostamatinib	-0.0701718	Syk inhibitor
GNF-2	-0.0696559	Bcr-Abl inhibitor
parthenolide	-0.0695605	NFKB inhibitor
MK-2206	-0.0694344	AKT inhibitor
CTS-1027	-0.0693582	Metalloproteinase inhibitor
midostaurin	-0.0692171	FLT3 inhibitor
TW-37	-0.069042	BCL inhibitor
SGX-523	-0.0689622	HGF receptor inhibitor
CP-466722	-0.0688376	ATM_ATR kinase inhibitor
PF-04217903	-0.0688173	MET inhibitor
BRD-A72498772	-0.0688055	-
BRD-A81936046	-0.0687458	-
thioridazine	-0.068388	Dopamine receptor antagonist
pinacidil	-0.0682002	ATP channel activator
cefozopran	-0.068193	Antibiotic
bendroflumethiazide	-0.0681442	Sodium channel inhibitor
BRD-K90826279	-0.0680598	-
BRD-K98039984	-0.0680359	-
dabigatran-etexilate	-0.0679701	Thrombin inhibitor
irsogladine	-0.067969	Phosphodiesterase inhibitor
PRT-062070	-0.0675756	JAK inhibitor
vorinostat	-0.0674561	pan-HDAC inhibitor
benzamil	-0.0674503	Sodium channel inhibitor
MEK-162	-0.067369	MEK inhibitor
alizapride	-0.0673334	Dopamine receptor antagonist
taranabant	-0.0669654	Cannabinoid receptor antagonist
tetrahydrouridine	-0.0668332	Cytidine deaminase inhibitor
acarbose	-0.0667223	Glucosidase inhibitor
PJ-34	-0.0662608	PARP inhibitor
GW-5074	-0.0662583	RAF inhibitor
HG-9-91-01	-0.0660793	salt-inducible kinase inhibitor
tiabendazole	-0.0660672	Angiogenesis inhibitor
BRD-K32896438	-0.0660445	-
linagliptin	-0.0660374	Dipeptidyl peptidase inhibitor
sofalcone	-0.0658664	Mucus protecting agent
BRD-K69179556	-0.0658021	-
enoxolone	-0.0657704	Gap junction modulator
BRD-K74305673	-0.0653327	IKK inhibitor
AZD-3514	-0.0652816	Androgen receptor antagonist
mebendazole	-0.0652047	Tubulin inhibitor
BRD-K02140298	-0.0651798	-
risperidone	-0.0650428	Dopamine receptor antagonist
lobenzarit	-0.0649724	Immunosuppressant
preladenant	-0.0648549	Adenosine receptor antagonist
CGP-12177	-0.0648386	Adrenergic receptor agonist
quinidine	-0.0647913	Sodium channel inhibitor
palomid-529	-0.064761	MTOR inhibitor
enzastaurin	-0.0645419	PKC inhibitor
IOWH-032	-0.0645345	CFTR channel antagonist
BAY-11-7082	-0.0645206	NFKB inhibitor
tetracaine	-0.0644426	Membrane integrity inhibitor
BRD-K94199083	-0.0642812	-
riociguat	-0.0640475	Guanylate cyclase activator
DL-TBOA	-0.0639941	Excitatory amino acid transporter inhibitor
PA-824	-0.0638944	Nitric oxide stimulant
T-5224	-0.0638915	AP inhibitor
BRD-K11403764	-0.0638411	-
medroxyprogesterone-acetate	-0.063833	Progesterone receptor agonist
allopurinol	-0.0637261	Xanthine oxidase inhibitor
pilocarpine	-0.0631897	Acetylcholine receptor agonist
repaglinide	-0.0629299	Insulin secretagogue
BRD-K03113036	-0.0629029	-
balaglitazone	-0.0629013	PPAR receptor agonist
saracatinib	-0.062886	Src inhibitor
PD-198306	-0.0628113	MEK inhibitor
BRD-K13733627	-0.0627402	-
JWE-035	-0.0621031	Aurora kinase inhibitor
decitabine	-0.0619143	DNMTs inhibitor
ALW-II-38-3	-0.0619095	Ephrin inhibitor
WZ-7043	-0.0617805	CSF1R inhibitor
fingolimod	-0.0615744	Immunosuppressant
GDC-0068	-0.0608852	AKT inhibitor
inositol	-0.0606613	Chemical compound
BRD-K31342827	-0.0606363	CDK inhibitor
brexpiprazole	-0.0606032	Dopamine receptor antagonist
WYE-354	-0.0604762	MTOR inhibitor
MLN-0128	-0.0602336	MTOR inhibitor
equol	-0.0602228	Estrogen receptor agonist
volasertib	-0.0602117	PLK inhibitor
UNC-0638	-0.0595644	G9a inhibitor
fomepizole	-0.0595246	Alcohol dehydrogenase inhibitor
SEP-227900	-0.059517	D-Amino Acid Oxidase Inhibitor
griseofulvin	-0.0590564	Antibiotic
BRD-A41316391	-0.0589446	-
BIBR-1532	-0.0587936	Telomerase inhibitor
maxacalcitol	-0.058763	Vitamin D receptor agonist
nintedanib	-0.0585712	FGFR inhibitor
BRD-K29983336	-0.0578679	-
tetrabenazine	-0.0577951	Vesicular monoamine transporter inhibitor
maraviroc	-0.0572508	Chemokines antagonist
sodium-butyrate	-0.0568024	pan-HDAC inhibitor
raltegravir	-0.056702	HIV inhibitor
oxandrolone	-0.055943	Androgen receptor agonist
taxifolin	-0.0558561	Opioid receptor antagonist
nitrendipine	-0.0556837	Calcium channel blocker
BRD-K38519699	-0.0555582	-
BX-912	-0.0555157	PDK inhibitor
netupitant	-0.0545843	Tachykinin antagonist
XBD-173	-0.0544951	Benzodiazepine receptor agonist
tyrphostin	-0.0542187	EGFR inhibitor
PF-573228	-0.0541063	Focal adhesion kinase inhibitor
eugenol	-0.0540958	Androgen receptor antagonist
adoprazine	-0.0531111	Dopamine receptor antagonist
ZM-336372	-0.0525745	RAF inhibitor
JW-55	-0.0523241	Tankyrase inhibitor
PF-04457845	-0.0519548	FAAH inhibitor
adarotene	-0.0514315	Retinoid receptor agonist
CEP-37440	-0.0514294	ALK inhibitor
levamisole	-0.0512198	Acetylcholine receptor agonist
BRD-A02367930	-0.0505465	Estrogen receptor agonist
DC-45-A2	-0.0503392	-
BRD-K82225283	-0.0503318	Nitric oxide stimulant
RN-486	-0.0502305	-
BRD-A08789708	-0.0500845	-
CTB	-0.0500301	Histone acetyltransferase activator
BRD-K95253417	-0.0492842	-
isosilybin-a	-0.0491713	flavonolignan
econazole	-0.0488104	Lanosterol demethylase inhibitor
loratadine	-0.0486849	Histamine receptor antagonist
clindamycin	-0.0486405	Antibiotic
KW-2478	-0.0484904	HSP inhibitor
quizartinib	-0.0476593	FLT3 inhibitor
BRD-K94588743	-0.0471766	-
BRD-K92980438	-0.046976	Hexokinase inhibitor
BRD-K24779182	-0.0460747	-
droxinostat	-0.0449269	pan-HDAC inhibitor
biperiden	-0.0440348	Acetylcholine receptor antagonist
mestranol	-0.0438878	Estrogen receptor agonist
bindarit	-0.0424171	NFKB inhibitor
levonorgestrel	-0.04237	Estrogen receptor agonist
ritonavir	-0.041901	HIV inhibitor
SGI-1776	-0.0416597	PIM inhibitor
bisoprolol	-0.0396535	Adrenergic receptor antagonist
resminostat	-0.0395082	pan-HDAC inhibitor
ICI-192605	-0.0394064	Thromboxane receptor antagonist
BRD-A20106178	-0.0382478	-
cefepime	-0.0364106	Antibiotic
physostigmine	-0.0360845	Acetylcholinesterase inhibitor
ribavirin	-0.0340548	Antiviral
BRD-K67778494	-0.0339822	-
BRD-K64970062	-0.032748	-
BRD-A98248982	-0.0309012	-
bretazenil	-0.0303287	GABA receptor agonist
methazolamide	-0.029812	Carbonic anhydrase inhibitor
BRD-K75903201	-0.0283858	-
azathioprine	-0.0275314	Dehydrogenase inhibitor
BRD-K63220166	-0.0269901	-
topotecan	-0.026132	Topoisomerase inhibitor
raloxifene	-0.025393	Estrogen receptor antagonist
BRD-K73155123	-0.0248293	-
TUL-XVIII076	-0.0170129	-
BRD-K90090262	-0.0138561	-
liranaftate	-0.012733	Fungal squalene epoxidase inhibitor
BRD-K84798689	-0.0118688	Potassium channel activator
BRD-K46123637	-0.0113576	-
zoxazolamine	-0.00857349	Muscle relaxant
L-citrulline	-0.00345948	Nitric oxide stimulant
BRD-K30640165	0.00357208	-
BRD-A88029023	0.00443465	-
agomelatine	0.00600103	Melatonin receptor agonist
prednisone	0.00648724	Glucocorticoid receptor agonist
propranolol	0.0163642	Adrenergic receptor antagonist
TG-100115	0.0167019	PI3K inhibitor
nemonapride	0.0350485	Dopamine receptor antagonist
avagacestat	0.0372323	Gamma secretase inhibitor
resiquimod	0.0395983	TLR agonist
hesperidin	0.0414936	Flavanone glycoside
BRD-A44244100	0.0418607	-
caffeine	0.0434365	Adenosine receptor antagonist
tivantinib	0.0454345	Tyrosine kinase inhibitor
AG-957	0.0486594	Protein tyrosine kinase inhibitor
mericitabine	0.0487378	HCV inhibitor
broxuridine	0.0488068	Antimetabolite
BRD-K14329163	0.0488412	Calcium channel activator
candesartan	0.0489429	Angiotensin receptor antagonist
talazoparib	0.0494236	PARP inhibitor
dexamethasone-acetate	0.0512095	Glucocorticoid receptor agonist
acalabrutinib	0.051571	BTK inhibitor
BRD-K63750851	0.0524693	Dehydrogenase inhibitor
methylstat	0.0528751	Histone demethylase inhibitor
BMS-509744	0.0529213	ITK inhibitor
motesanib	0.0530475	KIT inhibitor
enoxacin	0.053415	Antibiotic
BRD-K29715937	0.0536388	-
diminazene-aceturate	0.0542417	ACE activator
silychristin	0.0543016	MCT8 inhibitor
gefitinib	0.0544437	EGFR inhibitor
quercetin	0.0561812	Polar auxin transport inhibitor
dasabuvir	0.0571357	HCV inhibitor
bromocriptine	0.0572013	Dopamine receptor agonist
AZD-7762	0.0578949	CHK inhibitor
celecoxib	0.0581983	Cyclooxygenase inhibitor
tetrindole	0.058407	Monoamine oxidase inhibitor
RITA	0.0587646	MDM inhibitor
ARRY-334543	0.058899	EGFR inhibitor
baricitinib	0.0591465	JAK inhibitor
ABT-202	0.059156	Acetylcholine receptor agonist
altanserin	0.0591707	Serotonin receptor antagonist
BRD-K64877338	0.0593474	-
lersivirine	0.0596103	Non-nucleoside reverse transcriptase inhibitor
oxiperomide	0.0596657	Dopamine receptor antagonist
NMS-1286937	0.0596802	PLK inhibitor
nizofenone	0.0597245	Ion channel antagonist
BRD-A92664907	0.0607593	-
picolinic-acid	0.0610924	Chelating agent
pinaverium	0.0611937	Calcium channel blocker
pimavanserin	0.0612459	Serotonin receptor antagonist
ivacaftor	0.0614458	CFTR channel antagonist
sobetirome	0.0614587	Thyroid hormone inhibitor
cyclophosphamide	0.0615336	DNA inhibitor
reserpine	0.0615354	Vesicular monoamine transporter inhibitor
levosimendan	0.0617659	Calcium channel blocker
BRD-A67306036	0.0618441	-
itopride	0.0619429	Dopamine receptor antagonist
bepotastine	0.0621225	Histamine receptor antagonist
anamorelin	0.0621682	Growth hormone secretagogue receptor agonist
olaparib	0.0622013	PARP inhibitor
tofacitinib	0.0622417	JAK inhibitor
etanidazole	0.0624533	Antibiotic
lofexidine	0.062456	Adrenergic receptor agonist
alpelisib	0.0625349	PI3K inhibitor
EMF-sumo1-10	0.0627601	-
GW-843682X	0.0627721	PLK inhibitor
vinpocetine	0.0628437	Phosphodiesterase inhibitor
tirapazamine	0.0629084	DNA inhibitor
BRD-K55591206	0.0634153	Antibiotic
exalamide	0.0638375	Antiviral
diethylcarbamazine	0.0640337	Lipoxygenase inhibitor
dasatinib	0.0642085	KIT inhibitor
AZD-1981	0.0643674	CRTH receptor antagonist
dinoprost	0.0645554	Prostacyclin analog
stavudine	0.0647074	DNA inhibitor
PF-04691502	0.0649209	MTOR inhibitor
crizotinib	0.0653267	ALK inhibitor
clofoctol	0.0656296	Antibiotic
edaravone	0.0658869	Nootropic agent
erythromycin	0.0660092	NFKB inhibitor
BRD-K58547375	0.0661228	-
ampalex	0.0662528	Glutamate receptor agonist
BRD-K83354763	0.0663857	NFKB inhibitor
valrubicin	0.0665575	DNA inhibitor
amlexanox	0.0668236	Histamine receptor antagonist
DPCPX	0.0668251	Adenosine receptor antagonist
daminozide	0.0668773	KDM2A inhibitor
berberine	0.06704	LDL receptor activator
metolazone	0.0671668	Diuretic
tranylcypromine	0.0675833	Monoamine oxidase inhibitor
bavisant	0.0686835	Histamine receptor antagonist
BRD-K79432418	0.0691061	-
oxiconazole	0.0694665	Antibiotic
doramapimod	0.069532	P38 MAPK inhibitor
BRD-K78603557	0.0696084	-
avicin-d	0.0697087	NFKB inhibitor
apafant	0.0697561	Platelet activating factor receptor antagonist
resveratrol	0.0699027	MTOR inhibitor
GSK-461364	0.0699131	PLK inhibitor
iniparib	0.0699249	PARP inhibitor
PF-04136309	0.0699475	Chemokines antagonist
WYE-125132	0.0700193	MTOR inhibitor
PF-03084014	0.0701824	Gamma secretase inhibitor
NVP-BEZ235	0.0702461	MTOR inhibitor
LDN-193189	0.07044	Serine_threonine kinase inhibitor
KD-023	0.0704901	Acetyl-CoA carboxylase inhibitor
lurasidone	0.0705787	Dopamine receptor antagonist
dabrafenib	0.0707598	RAF inhibitor
BRD-K16277767	0.071138	-
pyrazolanthrone	0.0711999	JNK inhibitor
cytisine	0.0712725	Acetylcholine receptor agonist
ACY-1215	0.0713265	class II HDAC inhibitor
procainamide	0.0713536	Sodium channel inhibitor
OSI-930	0.0713749	KIT inhibitor
GDC-0834	0.071441	BTK inhibitor
AZD-9291	0.0716011	EGFR inhibitor
masitinib	0.071937	KIT inhibitor
masoprocol	0.0719584	Lipoxygenase inhibitor
norgestrel	0.0720813	Progesterone receptor agonist
BX-795	0.0720851	IKK inhibitor
ischemin	0.072191	Bromodomain inhibitor
JG-98	0.072241	HSP inhibitor
foretinib	0.0724885	VEGFR inhibitor
levothyroxine	0.0727441	Thyroid hormone stimulant
eflornithine	0.0729406	Ornithine decarboxylase inhibitor
abacavir	0.0730415	Nucleoside reverse transcriptase inhibitor
drospirenone	0.0730859	Mineralocorticoid receptor antagonist
narciclasine	0.0734677	LIM kinase activator
laropiprant	0.0735374	Prostanoid receptor antagonist
BIX-01294	0.073811	G9a inhibitor
tecastemizole	0.0738587	Histamine receptor antagonist
rebastinib	0.074059	Bcr-Abl inhibitor
TAK-285	0.0741051	EGFR inhibitor
epitiostanol	0.0744293	Androgen receptor agonist
telatinib	0.0745485	KIT inhibitor
dovitinib	0.07467	EGFR inhibitor
PF-02545920	0.0746926	Phosphodiesterase inhibitor
lamivudine	0.0750075	Nucleoside reverse transcriptase inhibitor
nimesulide	0.0751302	Cyclooxygenase inhibitor
OTS-167	0.0753732	Maternal embryonic leucine zipper kinase inhibitor
IOX2	0.0755129	HIF inhibitor
PRT-062607	0.0755878	Syk inhibitor
BRD-K28372487	0.07567	-
taselisib	0.0758293	PI3K inhibitor
3-deazaadenosine	0.0759143	Adenosylhomocysteinase inhibitor
selumetinib	0.0760519	MEK inhibitor
hydroflumethiazide	0.077046	Sodium channel inhibitor
manumycin-a	0.0772415	Farnesyltransferase inhibitor
diacerein	0.0772595	Interleukin inhibitor
fmk	0.0775303	-
AZD-9668	0.0776196	Elastase inhibitor
docetaxel	0.0776323	Tubulin inhibitor
NU-7026	0.0777663	DNA-PK inhibitor
tolazamide	0.0779777	ATP channel blocker
cisapride	0.0780061	Serotonin receptor agonist
oligomycin-a	0.0780424	ATP synthase inhibitor
cefoperazone	0.0781307	Antibiotic
U-0126	0.0781633	MEK inhibitor
dolastatin-10	0.078187	Tubulin inhibitor
canertinib	0.0782497	EGFR inhibitor
primaquine	0.0785552	Antimalarial
BRD-A63236097	0.0785696	TNF production inhibitor
nefazodone	0.0785752	Serotonin receptor antagonist
indoramin	0.0786693	Adrenergic receptor antagonist
PF-562271	0.078817	Focal adhesion kinase inhibitor
resorcinol	0.0788348	Phosphodiesterase inhibitor
doxazosin	0.0789768	Adrenergic receptor antagonist
ATN-161	0.0790312	Integrin inhibitor
sildenafil	0.079053	Phosphodiesterase inhibitor
ST-1859	0.0791148	Beta amyloid inhibitor
ticagrelor	0.0793101	Purinergic receptor antagonist
sotrastaurin	0.0795753	PKC inhibitor
pirfenidone	0.0795892	TGF-beta receptor inhibitor
BRD-K47869605	0.0797333	-
vidarabine	0.0799143	Antiviral
AST-1306	0.080009	EGFR inhibitor
spironolactone	0.0800771	Mineralocorticoid receptor antagonist
balapiravir	0.0800891	RNA polymerase inhibitor
everolimus	0.080388	MTOR inhibitor
BRD-M72639231	0.0804067	-
altretamine	0.0804245	DNA inhibitor
adenosine	0.0804639	Adenosine receptor agonist
BRD-K89692698	0.0807266	-
hydrocortisone	0.0807934	Glucocorticoid receptor agonist
cinoxacin	0.0808695	Antibiotic
bosutinib	0.0809129	Src inhibitor
ISOX	0.0810813	class II HDAC inhibitor
gliquidone	0.0810897	Sulfonylurea
chelerythrine	0.0810951	Protein kinase inhibitor
BRD-K51348184	0.0812406	-
belinostat	0.0812463	pan-HDAC inhibitor
miglustat	0.0812592	Glycosylation inhibitor
HMN-214	0.0814099	PLK inhibitor
darunavir	0.0815533	HIV inhibitor
flutrimazole	0.081686	Sterol demethylase inhibitor
etofylline-clofibrate	0.0816908	Platelet aggregation inhibitor
CD-1530	0.0817036	Retinoid receptor agonist
JZL-184	0.0820078	Monoacylglycerol lipase inhibitor
prima-1-met	0.0824608	Thioredoxin inhibitor
thioguanine	0.0826281	Purine antagonist
troglitazone	0.0826692	PPAR receptor agonist
rucaparib	0.082673	PARP inhibitor
fenoldopam	0.0829473	Dopamine receptor agonist
AZ-20	0.0830028	ATM_ATR kinase inhibitor
fulvestrant	0.083176	Estrogen receptor antagonist
MGCD-265	0.0833727	VEGFR inhibitor
metoclopramide	0.0834347	Dopamine receptor antagonist
PCI-29732	0.0835854	BTK inhibitor
roflumilast	0.0836215	Phosphodiesterase inhibitor
swainsonine	0.0837151	Alpha mannosidase inhibitor
macitentan	0.0838176	Endothelin receptor antagonist
PF-04447943	0.0841065	Phosphodiesterase inhibitor
trovafloxacin	0.0841871	Antibiotic
tert-butylhydroquinone	0.0842978	Nrf2 activator
zebularine	0.0845225	DNMTs inhibitor
dolasetron	0.08457	Serotonin receptor antagonist
BRD-K08177763	0.0846865	MTOR inhibitor
oglemilast	0.0848288	Phosphodiesterase inhibitor
tomelukast	0.0849491	Leukotriene inhibitor
epirizole	0.0849576	Cyclooxygenase inhibitor
ponatinib	0.0849909	Bcr-Abl inhibitor
thalidomide	0.0849965	TNF inhibitor
rotenone	0.0851055	Mitochondrial inhibitor
RAF-265	0.0851084	RAF inhibitor
tipiracil	0.0853963	Thymidine phosphorylase inhibitor
BRD-A84238007	0.0854587	-
thiothixene	0.0855403	Dopamine receptor antagonist
cobimetinib	0.0856218	MEK inhibitor
vicriviroc	0.0856293	Chemokines antagonist
PF-06465469	0.0859495	ITK inhibitor
curcumin	0.0860773	Cyclooxygenase inhibitor
BRD-K41790758	0.0861097	-
MK-0812	0.0861302	Chemokines antagonist
cabozantinib	0.0861616	RET inhibitor
proglumide	0.0866317	CCK receptor antagonist
BRD-K61195623	0.0866733	-
AZD-8931	0.0866949	EGFR inhibitor
selamectin	0.086724	Nematocide
rizatriptan	0.0867346	Serotonin receptor agonist
VX-661	0.0869803	CFTR channel agonist
WAY-362450	0.087248	FXR agonist
KIN001-270	0.087509	-
ranolazine	0.087628	Sodium channel inhibitor
nicotinamide	0.0877277	Protein synthesis stimulant
colchicine	0.08775	Tubulin inhibitor
darinaparsin	0.087834	Apoptosis stimulant
seocalcitol	0.0879543	Vitamin D receptor agonist
cyclobenzaprine	0.0879699	Adrenergic receptor agonist
AS-703026	0.0882702	MEK inhibitor
darifenacin	0.0882984	Acetylcholine receptor antagonist
ercalcitriol	0.0885081	Vitamin D receptor agonist
anacardic-acid	0.0889933	Glyceraldehyde 3-phosphate dehydrogenase inhibitor
KUC107191N	0.0890569	-
avanafil	0.0890703	Phosphodiesterase inhibitor
minaprine	0.0891734	Serotonin receptor antagonist
trimebutine	0.0891886	Opioid receptor agonist
venlafaxine	0.0892274	Serotonin receptor antagonist
parbendazole	0.089363	Tubulin inhibitor
SB-939	0.0893968	pan-HDAC inhibitor
rifaximin	0.0894412	RNA synthesis inhibitor
piribedil	0.0895472	Dopamine receptor agonist
YK-4279	0.0895932	Apoptosis stimulant
dofequidar	0.0897696	MRP inhibitor
GSK-2126458	0.0898302	PI3K inhibitor
RG-108	0.0898637	DNMTs inhibitor
rasagiline	0.0899318	Monoamine oxidase inhibitor
NVP-BHG712	0.0901109	Ephrin inhibitor
BMS-387032	0.0901703	CDK inhibitor
mocetinostat	0.09029	class I HDAC inhibitor
KBG	0.0904138	Neprilysin inhibitor
minoxidil	0.0904165	KATP activator
elacridar	0.0906098	P-glycoprotein inhibitor
GSK-J1	0.0907193	Histone demethylase inhibitor
fluoxetine	0.0907839	Selective serotonin reuptake inhibitor
BRD-K08703257	0.0908274	PARP inhibitor
propentofylline	0.0909256	Acetylcholinesterase inhibitor
sirolimus	0.0909706	MTOR inhibitor
oxybenzone	0.0910355	Lipase inhibitor
pomalidomide	0.0911752	Angiogenesis inhibitor
valdecoxib	0.0912238	Cyclooxygenase inhibitor
irbesartan	0.0914628	Angiotensin receptor antagonist
BVD-523	0.091604	MEK inhibitor
BRD-K85822033	0.0916214	-
PH-797804	0.0916602	P38 MAPK inhibitor
temazepam	0.091811	GABA receptor agonist
BRD-A20239487	0.0918332	Adrenergic receptor antagonist
rupatadine	0.0919067	Histamine receptor antagonist
pasireotide	0.0923067	Somatostatin receptor agonist
amiprilose	0.0923484	CD antagonist
BRD-K89997465	0.0923698	Dopamine receptor antagonist
glibenclamide	0.092414	ATP channel blocker
levetiracetam	0.0926143	Calcium channel blocker
MK-0773	0.092725	Androgen receptor antagonist
tadalafil	0.0928002	Phosphodiesterase inhibitor
imatinib	0.0930803	PDGFR inhibitor
clinafloxacin	0.0930963	Antibiotic
mepivacaine	0.0931267	Potassium channel antagonist
BRD-K19914944	0.0931571	-
NSC-23766	0.0931704	Ras GTPase inhibitor
CG-930	0.0933518	JNK inhibitor
BRD-A35207501	0.0934241	-
zolpidem	0.0934707	Benzodiazepine receptor agonist
ozagrel	0.0938631	Thromboxane synthase inhibitor
PF-05212384	0.0938734	MTOR inhibitor
atorvastatin	0.0941154	HMGCR inhibitor
tamoxifen	0.0941316	Estrogen receptor antagonist
BRD-A47364545	0.0942123	Sigma receptor agonist
ursolic-acid	0.0942704	11-beta-HSD1 inhibitor
amrinone	0.0944483	Phosphodiesterase inhibitor
triamcinolone	0.0946413	Glucocorticoid receptor agonist
digoxin	0.094958	ATPase inhibitor
nelarabine	0.095045	DNA inhibitor
clomethiazole	0.0950612	GABA receptor antagonist
regorafenib	0.0953189	FGFR inhibitor
azacitidine	0.0954834	DNMTs inhibitor
naftifine	0.0955798	Fungal squalene epoxidase inhibitor
losartan	0.0957221	Angiotensin receptor antagonist
ipratropium	0.0957537	Acetylcholine receptor antagonist
DMP-777	0.0958179	Elastase inhibitor
temozolomide	0.0959388	DNA inhibitor
rimonabant	0.0959809	Cannabinoid receptor antagonist
edoxudine	0.0960254	DNA inhibitor
capsaicin	0.096119	TRPV agonist
reboxetine	0.0961737	Adrenergic receptor antagonist
zaleplon	0.0961818	Benzodiazepine receptor agonist
ZK-93426	0.0962885	Benzodiazepine receptor antagonist
imiquimod	0.0967148	Interferon inducer
imipramine	0.0967628	Norepinephrine inhibitor
DPI-201106	0.0968192	Sodium channel activator
acivicin	0.0969883	Gamma glutamyltransferase Inhibitors
novobiocin	0.0970838	Antibiotic
paclitaxel	0.097196	Tubulin inhibitor
quinoclamine	0.0973912	NFKB inhibitor
tanaproget	0.0975056	Progesterone receptor agonist
guanaben-acetate	0.0976355	Adrenergic receptor agonist
emedastine	0.0977803	Histamine receptor antagonist
PK-11195	0.0979109	Benzodiazepine receptor antagonist
acrivastine	0.0979429	Histamine receptor antagonist
serdemetan	0.0984415	MDM inhibitor
tonabersat	0.0985403	Gap junction modulator
bifonazole	0.0989813	Sterol demethylase inhibitor
cilomilast	0.0990164	Phosphodiesterase inhibitor
BRD-A19037878	0.0990778	-
butorphanol-(+)-tartrate	0.0994286	Opioid receptor agonist
tioconazole	0.0996197	Sterol demethylase inhibitor
AZD-4547	0.100091	FGFR inhibitor
BRD-A75771022	0.100094	-
PIK-90	0.100157	PI3K inhibitor
SB-2343	0.100193	MTOR inhibitor
acyclovir	0.100439	DNA inhibitor
GSK-1059615	0.100564	PI3K inhibitor
bicalutamide	0.101027	Androgen receptor antagonist
PD-0325901	0.101071	MEK inhibitor
palbociclib	0.101358	CDK inhibitor
GW-4064	0.101437	FXR agonist
finasteride	0.101622	5-alpha reductase inhibitor
AV-608	0.101763	Tachykinin antagonist
aphidicolin	0.101819	RNA synthesis inhibitor
fenoterol	0.101819	Adrenergic receptor agonist
gabapentin	0.10187	Calcium channel blocker
BRD-K09907482	0.102048	Tyrosine phosphatase inhibitor
CX-5461	0.102277	RNA polymerase inhibitor
amonafide	0.102559	Topoisomerase inhibitor
cladribine	0.102858	Adenosine deaminase inhibitor
naftopidil	0.103083	Adrenergic receptor antagonist
AT1-SHH-09	0.103177	-
BAY-61-3606	0.103285	Syk inhibitor
BRD-K89205986	0.103393	-
vinburnine	0.103552	Adrenergic receptor antagonist
ulipristal	0.103676	Progesterone receptor antagonist
salermide	0.103815	SIRT inhibitor
cyproheptadine	0.103856	Histamine receptor antagonist
rigosertib	0.103948	PLK inhibitor
BRD-K19922318	0.104078	-
famciclovir	0.104123	DNA inhibitor
NSI-189	0.104632	Neurotrophic agent
tiapride	0.104698	Dopamine receptor antagonist
andarine	0.104991	Androgen receptor antagonist
probenecid	0.105001	Uricosuric
ketanserin	0.105047	Serotonin receptor antagonist
etoricoxib	0.10509	Cyclooxygenase inhibitor
BRD-K68796717	0.105116	-
sunitinib	0.10523	FLT3 inhibitor
methylene-blue	0.105407	Acetylcholinesterase inhibitor
clofibrate	0.105468	PPAR receptor agonist
barasertib	0.105579	Aurora kinase inhibitor
GDC-0199	0.105681	BCL inhibitor
rutin	0.105901	Antioxidant
urea	0.106021	Hydroxy radical formation stimulant
thiomersal	0.106148	Antibiotic
zidovudine	0.106202	Reverse transcriptase inhibitor
lesinurad	0.106206	Uric acid diuretic
bosentan	0.106223	Endothelin receptor antagonist
tagatose	0.106524	Phospholipase inhibitor
dacomitinib	0.106581	EGFR inhibitor
pravastatin	0.106759	HMGCR inhibitor
YM-976	0.10686	Phosphodiesterase inhibitor
ilomastat	0.106877	Matrix metalloprotease inhibitor
withaferin-a	0.106982	IKK inhibitor
BRD-A20131130	0.107246	Adenylyl cyclase inhibitor
pindolol	0.107257	Adrenergic receptor antagonist
desoxypeganine	0.107353	Acetylcholinesterase inhibitor
BRD-K72166146	0.107657	Serotonin receptor agonist
buspirone	0.107719	Serotonin receptor agonist
apremilast	0.107768	Phosphodiesterase inhibitor
BRD-K40758391	0.107858	-
BRD-K47000838	0.108453	-
N-6022	0.108779	GSNOR inhibitor
CI-976	0.108838	ACAT inhibitor
BRD-K21345115	0.108883	-
BRD-K78716413	0.108884	-
BRD-K04986062	0.108895	-
aminosalicylic-acid	0.108981	Cyclooxygenase inhibitor
indibulin	0.109376	Tubulin inhibitor
JNK-IN-5A	0.10939	JNK inhibitor
dacinostat	0.109417	pan-HDAC inhibitor
trifluoperazine	0.109551	Dopamine receptor antagonist
mozavaptan	0.109864	Vasopressin receptor antagonist
nimodipine	0.109982	Calcium channel blocker
BRD-K52904470	0.110057	-
ursodeoxycholyltaurine	0.110092	Cholesterol inhibitor
HG-14-10-04	0.110109	ALK inhibitor
BRD-K03439359	0.110267	-
talnetant	0.110288	Tachykinin antagonist
ABT-737	0.110436	BCL inhibitor
BS-181	0.110493	CDK inhibitor
lenvatinib	0.110637	FGFR inhibitor
BRD-K30064966	0.110829	Caspase activator
indapamide	0.111175	Thiazide diuretic
7-nitroindazole	0.111218	Nitric oxide synthase inhibitor
tirofiban	0.111524	Platelet aggregation inhibitor
tacedinaline	0.111675	class I HDAC inhibitor
miglitol	0.11183	Glucosidase inhibitor
alisertib	0.112247	Aurora kinase inhibitor
efaproxiral	0.112639	Haemoglobin oxygen release stimulant
telcagepant	0.1127	Calcitonin antagonist
SB-756050	0.112871	G protein-coupled receptor agonist
torin-1	0.113573	MTOR inhibitor
carbachol	0.113987	Cholinergic receptor agonist
BRD-A94451536	0.114096	-
pioglitazone	0.11412	PPAR receptor agonist
citalopram	0.114373	Serotonin receptor antagonist
pimozide	0.114451	Dopamine receptor antagonist
tipifarnib-P2	0.114965	Farnesyltransferase inhibitor
isoconazole	0.115498	Fungal lanosterol demethylase inhibitor
PCI-24781	0.115623	pan-HDAC inhibitor
gemifloxacin	0.115824	Antibiotic
penciclovir	0.116171	DNA inhibitor
phentolamine	0.116427	Adrenergic receptor antagonist
phenothiazine	0.116597	Dopamine receptor antagonist
chlorambucil	0.116776	DNA inhibitor
hydroxyurea	0.116948	DNA inhibitor
basimglurant	0.117046	Glutamate receptor antagonist
gliclazide	0.117152	ATP channel blocker
clomifene	0.117336	Estrogen receptor antagonist
thapsigargin	0.117382	ATPase inhibitor
PHA-767491	0.11827	CDC inhibitor
trilostane	0.118344	3-beta-HSD1 inhibitor
cepharanthine	0.11893	NFKB inhibitor
doxapram	0.11908	Potassium channel antagonist
AMG-517	0.119212	TRPV antagonist
fomocaine	0.11947	Voltage-gated sodium channel blocker
efavirenz	0.119762	HIV inhibitor
BRD-K89329876	0.120432	Kinesin inhibitor
umeclidinium	0.120469	Acetylcholine receptor antagonist
AMD-11070	0.120829	Chemokines antagonist
rivaroxaban	0.120945	Coagulation factor inhibitor
fumonisin-b1	0.121078	Sphingosine kinase inhibitor
oseltamivir-carboxylate	0.121101	Neuraminidase inhibitor
PAC-1	0.12121	Caspase activator
ORE-1001	0.121588	ACE inhibitor
BRD-A12083771	0.121817	-
lerisetron	0.12222	Serotonin receptor antagonist
albendazole	0.122294	Tubulin inhibitor
brequinar	0.122558	Dihydroorotate dehydrogenase inhibitor
sulbutiamine	0.122877	Acetylcholine receptor antagonist
exemestane	0.1234	Aromatase inhibitor
oxybutynin	0.123992	Acetylcholine receptor antagonist
RS-127445	0.124091	Serotonin receptor antagonist
simvastatin	0.124202	HMGCR inhibitor
BRD-A54574925	0.124278	-
BRD-K37846922	0.124708	BAF inhibitor
AZD-7545	0.125805	Pyruvate dehydrogenase kinase inhibitor
flutamide	0.126518	Androgen receptor antagonist
sulfafurazole	0.126555	Antibiotic
triflupromazine	0.126588	Dopamine receptor antagonist
prazosin	0.127458	Adrenergic receptor antagonist
perindopril	0.127544	ACE inhibitor
PP-110	0.127553	-
BRD-K01815685	0.127998	Aryl hydrocarbon receptor agonist
BRD-K47084999	0.128603	-
purmorphamine	0.128796	Smoothened receptor agonist
AZD-5438	0.128848	CDK inhibitor
DMP-543	0.128936	Acetylcholine receptor agonist
piperlongumine	0.12902	Glutathione transferase inhibitor
sarcosine	0.129366	GlyT-1 inhibitor
clonidine	0.129378	Adrenergic receptor agonist
armodafinil	0.129465	Adrenergic receptor agonist
protriptyline	0.129467	Tricyclic antidepressant
MW-A1-12	0.129676	-
phenoxazine	0.129682	-
dehydroepiandrosterone	0.129729	Protein synthesis stimulant
10-DEBC	0.12984	AKT inhibitor
carbamazepine	0.130325	Carboxamide antiepileptic
carbenoxolone	0.13053	11-beta-HSD1 inhibitor
BMS-927711	0.130644	Calcitonin antagonist
BRD-A24054354	0.130973	-
famotidine	0.13116	Histamine receptor antagonist
TUL_XX087	0.131608	-
methyl-fasudil	0.131619	Rho inhibitor
doxorubicin	0.131834	Topoisomerase inhibitor
pimecrolimus	0.13196	Calcineurin inhibitor
lomitapide	0.132164	Microsomal trigylceride transfer protein inhibitor
MDL-73005EF	0.133126	Serotonin receptor antagonist
BRD-K80672993	0.133146	Pyruvate kinase isozyme activator
refametinib	0.133809	MEK inhibitor
zofenopril-calcium	0.133901	ACE inhibitor
ingenol-mebutate	0.133903	PKC activator
auranofin	0.13437	NFKB inhibitor
trapidil	0.134843	PDGFR inhibitor
QS-11	0.135021	ARFGAP inhibitor
mitoxantrone	0.135066	Topoisomerase inhibitor
meglitinide	0.135508	Potassium channel antagonist
chlorpropamide	0.135831	ATP channel blocker
BRD-K14696368	0.135949	NFKB inhibitor
BRD-K40853697	0.136298	STAT inhibitor
piclamilast	0.136327	Phosphodiesterase inhibitor
sertindole	0.137114	Dopamine receptor antagonist
lacosamide	0.137405	Collapsin response mediator protein stimulant
PKCbeta-inhibitor	0.13794	PKC inhibitor
BRD-A69826632	0.138386	-
sumatriptan	0.138633	Serotonin receptor agonist
BRD-K19048219	0.138806	-
erythromycin-ethylsuccinate	0.139271	Antibiotic
pifithrin-alpha	0.14	p53 inhibitor
BRD-A73558769	0.140123	-
temsirolimus	0.140175	MTOR inhibitor
BRD-K81647657	0.140699	PI3K inhibitor
daunorubicin	0.140883	RNA synthesis inhibitor
mibampator	0.140985	Glutamate receptor antagonist
BRD-K56477805	0.141242	-
BRD-K59470558	0.141397	-
epirubicin	0.141669	Topoisomerase inhibitor
securinine	0.141688	GABA receptor antagonist
azithromycin	0.14183	Antibiotic
tirasemtiv	0.141852	Troponin activator
noscapine	0.143353	Bradykinin receptor antagonist
rhodomyrtoxin-b	0.143556	Carcinogen
honokiol	0.143652	AKT inhibitor
A-443654	0.144149	AKT inhibitor
ambrisentan	0.144414	Endothelin receptor antagonist
romidepsin	0.145393	pan-HDAC inhibitor
JNJ-26481585	0.145479	pan-HDAC inhibitor
diazoxide	0.145543	Potassium channel activator
artesunate	0.145609	DNA inhibitor
mesulergine	0.147214	Dopamine receptor agonist
simeprevir	0.147366	HCV inhibitor
TAK-733	0.148629	MEK inhibitor
ibutilide	0.148676	Potassium channel antagonist
BRD-K50776152	0.148884	-
importazole	0.148886	Importin inhibitor
theophylline	0.14922	Adenosine receptor antagonist
phenytoin	0.149597	Hydantoin antiepileptic
BRD-K86682249	0.14972	Tyrosine phosphatase inhibitor
BMS-536924	0.150158	IGF-1 inhibitor
erteberel	0.150645	Estrogen receptor agonist
TL-HRAS-61	0.151572	-
BRD-K05456756	0.151823	-
Ro-90-7501	0.152188	Beta amyloid inhibitor
BRD-K21614065	0.152647	-
BRD-K74176882	0.153141	-
bucladesine	0.153669	PKA agonist
kenpaullone	0.15388	CDK inhibitor
BRD-K41087962	0.15397	-
FK-888	0.154728	Tachykinin antagonist
BRD-K63513868	0.156657	-
alvocidib	0.156762	CDK inhibitor
BRD-A95504714	0.157577	-
BRD-A56001686	0.157599	-
NVP-TAE226	0.157956	Protein tyrosine kinase inhibitor
COT-10b	0.158961	-
mesoridazine	0.159838	Dopamine receptor antagonist
KX-2391	0.159928	Src inhibitor
SMER-28	0.160243	Autophagy inducer
ARG-CSC-91	0.160387	-
SKI-II	0.162028	Sphingosine kinase inhibitor
BRD-K77508012	0.162054	-
enzalutamide	0.162529	Androgen receptor antagonist
dalcetrapib	0.164449	Cholesterol inhibitor
BRD-K79382620	0.168138	-
FPL-64176	0.168352	Calcium channel activator
MK-2461	0.168908	FGFR inhibitor
FTI-276	0.169293	Farnesyltransferase inhibitor
BRD-K31030218	0.169767	-
safingol	0.170957	PKC inhibitor
BRD-K09208538	0.173223	-
promethazine	0.174942	Histamine receptor antagonist
BML-259	0.175955	CDK inhibitor
AT-7519	0.17624	CDK inhibitor
teniposide	0.178904	Topoisomerase inhibitor
BRD-K47533918	0.181827	-
nifedipine	0.182952	Calcium channel blocker
dinaciclib	0.183852	CDK inhibitor
zileuton	0.184217	Leukotriene inhibitor
K1448	0.184301	-
palmitoylethanolamide	0.186007	Cannabinoid receptor agonist
KO-143	0.186918	Breast cancer resistance protein inhibitor
pralatrexate	0.187194	Dihydrofolate reductase inhibitor
gemcitabine	0.187726	DNA inhibitor
pyrvinium-pamoate	0.18801	Androgen receptor antagonist
BRD-K71726959	0.189742	CDK inhibitor
R-547	0.191125	CDK inhibitor
SCH-79797	0.191637	Proteasome inhibitor
telotristat	0.194359	Serotonin receptor antagonist
CD-437	0.199333	Retinoid receptor agonist
camptothecin	0.211458	Topoisomerase inhibitor
BRD-A36275421	0.219791	-
VER-155008	0.220158	HSP inhibitor
SN-38	0.220686	Topoisomerase inhibitor
GANT-58	0.227498	GLI antagonist
triptolide	0.234071	RNA polymerase inhibitor
AG-14361	0.241104	PARP inhibitor
PIK-75	0.241694	PI3K inhibitor
genz-644282	0.254725	Topoisomerase inhibitor

## Sheet: sRGES_GS_2
Drug_name	sRGES	MOA
10-DEBC	0.171238	AKT inhibitor
3-deazaadenosine	-0.137229	Adenosylhomocysteinase inhibitor
7-nitroindazole	-0.15134	Nitric oxide synthase inhibitor
7b-cis	0.266218	Exportin antagonist
A-443654	-0.0840648	AKT inhibitor
A-66	-0.162028	PI3K inhibitor
A-769662	-0.128287	AMPK activator
abacavir	0.0907336	Nucleoside reverse transcriptase inhibitor
ABT-202	-0.1113	Acetylcholine receptor agonist
ABT-737	-0.0859418	BCL inhibitor
ABT-751	0.220048	Tubulin inhibitor
AC-55649	-0.10626	Retinoid receptor agonist
acadesine	-0.167444	AMPK activator
acalabrutinib	-0.100207	BTK inhibitor
acarbose	0.115055	Glucosidase inhibitor
acetazolamide	-0.106104	Carbonic anhydrase inhibitor
acifran	0.116459	Cholesterol inhibitor
acipimox	0.235837	Cholesterol inhibitor
acivicin	0.222078	Gamma glutamyltransferase Inhibitors
acrivastine	-0.139451	Histamine receptor antagonist
actarit	-0.110718	Antirheumatic
ACY-1215	0.164728	class II HDAC inhibitor
acyclovir	-0.106243	DNA inhibitor
adapalene	0.206156	Retinoid receptor agonist
adarotene	0.146008	Retinoid receptor agonist
adenosine	-0.0739442	Adenosine receptor agonist
adoprazine	-0.0374591	Dopamine receptor antagonist
AEG-3482	-0.0934881	HSP inducer
afatinib	0.122794	EGFR inhibitor
AG-14361	0.144474	PARP inhibitor
AG-957	-0.0782328	Protein tyrosine kinase inhibitor
AGK-2	-0.100754	SIRT inhibitor
agomelatine	-0.0113889	Melatonin receptor agonist
bretazenil	0.065914	GABA receptor agonist
AICA-ribonucleotide	-0.0987476	AMPK activator
alagebrium	-0.0893813	Glycosylation inhibitor
alaproclate	-0.122869	Serotonin receptor antagonist
albendazole	0.133841	Tubulin inhibitor
alda-1	-0.161135	Aldehyde dehydrogenase activator
alectinib	-0.13179	ALK inhibitor
alisertib	0.122467	Aurora kinase inhibitor
aliskiren	-0.130018	Antihypertensive
alizapride	-0.106854	Dopamine receptor antagonist
allopurinol	-0.0298574	Xanthine oxidase inhibitor
almorexant	-0.153091	Orexin receptor antagonist
alpelisib	-0.102438	PI3K inhibitor
alprostadil	0.211148	Prostanoid receptor agonist
altanserin	-0.0807108	Serotonin receptor antagonist
altrenogest	-0.165807	Progestogen hormone
altretamine	0.144669	DNA inhibitor
alvimopan	-0.141656	Opioid receptor antagonist
alvocidib	0.207002	CDK inhibitor
ALW-II-38-3	-0.143101	Ephrin inhibitor
ALW-II-49-7	-0.225179	Ephrin inhibitor
ALX-5407	-0.119028	Glycine transporter inhibitor
AM-24	0.147532	Lipoxygenase inhibitor
AM-580	0.242887	Retinoid receptor agonist
ambrisentan	0.176672	Endothelin receptor antagonist
amcinonide	-0.182319	Glucocorticoid receptor agonist
AMD-11070	-0.069498	Chemokines antagonist
AMG-208	-0.192662	Tyrosine kinase inhibitor
AMG-232	0.0939651	MDM inhibitor
AMG-487	-0.084966	Chemokines antagonist
AMG-517	-0.0833327	TRPV antagonist
amiloride	-0.0667556	Sodium channel inhibitor
aminocaproic-acid	-0.112592	Plasminogen activator inhibitor
aminolevulinic-acid	-0.109803	Oxidizing agent
aminosalicylic-acid	0.11982	Cyclooxygenase inhibitor
amiodarone	-0.0615169	Potassium channel antagonist
amiprilose	0.09728	CD antagonist
amitifadine	-0.0660856	Serotonin receptor antagonist
amlexanox	-0.121628	Histamine receptor antagonist
amodiaquine	-0.115514	Histamine receptor agonist
amonafide	0.126475	Topoisomerase inhibitor
amoxapine	-0.0792252	Norepinephrine inhibitor
ampalex	-0.164372	Glutamate receptor agonist
amrinone	0.15087	Phosphodiesterase inhibitor
amsacrine	0.153176	Topoisomerase inhibitor
amtolmetin-guacil	0.144368	Cyclooxygenase inhibitor
amuvatinib	-0.121286	FLT3 inhibitor
anacardic-acid	-0.0830263	Glyceraldehyde 3-phosphate dehydrogenase inhibitor
anamorelin	-0.0730261	Growth hormone secretagogue receptor agonist
anandamide	-0.105318	Cannabinoid receptor agonist
andarine	-0.0974955	Androgen receptor antagonist
anecortave-acetate	0.150057	Corticosteroid agonist
anidulafungin	-0.0851915	Fungal 1,3-beta-D-glucan synthase inhibitor
anthothecol	0.123432	Antimalarial
apafant	0.124882	Platelet activating factor receptor antagonist
aphidicolin	0.157373	RNA synthesis inhibitor
API-001	-0.124801	Sigma receptor antagonist
APO-866	-0.193942	NAMPT inhibitor
apocynin	-0.150288	NADPH inhibitor
apremilast	0.146115	Phosphodiesterase inhibitor
AR-C133057XX	-0.20508	Nitric oxide synthase inhibitor
arbidol	-0.106818	Antiviral
arctigenin	0.1841	MEK inhibitor
ARG-CSC-91	-0.0943265	-
armodafinil	-0.0845615	Adrenergic receptor agonist
arofylline	-0.148528	Phosphodiesterase inhibitor
ARP-101	0.194314	MMP2 inhibitor
ARRY-334543	-0.0936621	EGFR inhibitor
artesunate	0.159963	DNA inhibitor
AS-605240	0.117731	PI3K inhibitor
AS-703026	0.364167	MEK inhibitor
asenapine	-0.113376	Dopamine receptor antagonist
ASN-05257430	-0.207291	-
AST-1306	0.137477	EGFR inhibitor
asymmetrical-dimethylarginine	-0.0917066	Nitric oxide synthase inhibitor
AT-7519	0.234801	CDK inhibitor
AT-7867	0.146623	AKT inhibitor
AT-CSC-18	-0.0756013	-
AT1-SHH-09	-0.123114	-
ataluren	-0.0874978	CFTR channel agonist
atipamezole	-0.110072	Adrenergic receptor antagonist
ATN-161	-0.0549575	Integrin inhibitor
atorvastatin	-0.0811091	HMGCR inhibitor
auranofin	0.195093	NFKB inhibitor
AV-608	0.0990466	Tachykinin antagonist
avagacestat	0.13893	Gamma secretase inhibitor
avanafil	-0.106001	Phosphodiesterase inhibitor
avasimibe	-0.159429	ACAT inhibitor
avicin-d	0.13253	NFKB inhibitor
AVL-292	-0.0939414	BTK inhibitor
AZ-20	-0.131867	ATM_ATR kinase inhibitor
AZ-628	0.169008	RAF inhibitor
azacitidine	0.148665	DNMTs inhibitor
azathioprine	-0.0531576	Dehydrogenase inhibitor
AZD-1480	-0.108832	JAK inhibitor
AZD-1981	-0.086183	CRTH receptor antagonist
AZD-2014	0.156798	MTOR inhibitor
AZD-3514	0.158158	Androgen receptor antagonist
AZD-4547	-0.0683718	FGFR inhibitor
AZD-5438	0.133704	CDK inhibitor
AZD-7545	0.209831	Pyruvate dehydrogenase kinase inhibitor
AZD-7687	-0.105241	Diacylglycerol acyltransferase inhibitor
AZD-7762	-0.0682167	CHK inhibitor
AZD-8055	0.232789	MTOR inhibitor
AZD-8931	0.143416	EGFR inhibitor
AZD-9291	0.143645	EGFR inhibitor
AZD-9668	-0.115982	Elastase inhibitor
azelastine	-0.0718984	Histamine receptor antagonist
azithromycin	-0.07358	Antibiotic
baicalin	-0.0710072	Beta glucuronidase inhibitor
balaglitazone	0.112832	PPAR receptor agonist
balapiravir	-0.0966452	RNA polymerase inhibitor
balsalazide	-0.0858265	Cyclooxygenase inhibitor
barasertib	0.19231	Aurora kinase inhibitor
barasertib-HQPA	-0.128936	Aurora kinase inhibitor
baricitinib	-0.0842609	JAK inhibitor
basimglurant	-0.075955	Glutamate receptor antagonist
batimastat	0.164713	Matrix metalloprotease inhibitor
bavisant	-0.105415	Histamine receptor antagonist
BAY-11-7082	0.14788	NFKB inhibitor
BAY-61-3606	0.117368	Syk inhibitor
BAY-K8644	-0.106952	Calcium channel activator
bazedoxifene	-0.130017	Selective estrogen receptor modulator
belinostat	0.152025	pan-HDAC inhibitor
CL-218872	-0.133452	GABA receptor agonist
benazepril	0.151031	ACE inhibitor
bendroflumethiazide	-0.106416	Sodium channel inhibitor
benzamil	-0.0754358	Sodium channel inhibitor
benzotript	-0.0825102	CCK receptor antagonist
benzylpenicillin	-0.0920252	Penicillin binding protein inhibitor
bepotastine	0.105629	Histamine receptor antagonist
berberine	-0.0458162	LDL receptor activator
betrixaban	-0.0915434	Coagulation factor inhibitor
betulinic-acid	0.154579	Apoptosis stimulant
bexarotene	-0.0489542	Retinoid receptor agonist
bezafibrate	0.134128	PPAR receptor agonist
BG-STK33-03	0.195681	-
BG-STK33-55	-0.139977	-
BGT-226	0.223773	PI3K inhibitor
BI-2536	-0.179242	PLK inhibitor
BI-D1870	0.104224	Ribosomal protein inhibitor
BIBR-1532	0.219613	Telomerase inhibitor
bicalutamide	0.153601	Androgen receptor antagonist
bifonazole	0.1308	Sterol demethylase inhibitor
BIIB-021	0.259599	HSP inhibitor
bimatoprost	0.133656	Prostanoid receptor agonist
bindarit	-0.169738	NFKB inhibitor
biperiden	0.103218	Acetylcholine receptor antagonist
bisoprolol	0.136309	Adrenergic receptor antagonist
bitopertin	-0.0990955	Glycine transporter inhibitor
BIX-01294	-0.064314	G9a inhibitor
BIX-02189	0.149242	MEK inhibitor
blebbistatin	0.118422	ATPase inhibitor
BML-259	-0.181623	CDK inhibitor
bms	-0.099634	-
BMS-191011	-0.17417	Potassium channel activator
BMS-299897	-0.0961117	Gamma secretase inhibitor
BMS-345541	-0.110025	IKK inhibitor
BMS-387032	-0.174037	CDK inhibitor
BMS-509744	-0.139634	ITK inhibitor
BMS-536924	0.229111	IGF-1 inhibitor
BMS-641988	-0.193236	Androgen receptor antagonist
BMS-707035	-0.141303	HIV inhibitor
BMS-754807	0.158931	IGF-1 inhibitor
BMS-777607	-0.0879309	FLT3 inhibitor
BMS-927711	0.141964	Calcitonin antagonist
bortezomib	0.171122	NFKB inhibitor
bosentan	0.123459	Endothelin receptor antagonist
bosutinib	0.137294	Src inhibitor
brazilin	-0.176754	MTOR inhibitor
BRD-A02367930	-0.0582589	Estrogen receptor agonist
BRD-A03772856	-0.172826	-
BRD-A04845303	-0.131867	-
BRD-A08789708	-0.0778536	-
BRD-A12083771	-0.126166	-
BRD-A13133631	-0.182101	Glucocorticoid receptor agonist
BRD-A15079084	0.208126	-
BRD-A15113563	-0.0739659	-
BRD-A18763547	0.116638	Cytochrome P450 inhibitor
BRD-A19037878	0.19746	-
BRD-A20106178	0.238036	-
BRD-A20131130	-0.114187	Adenylyl cyclase inhibitor
BRD-A20239487	0.105701	Adrenergic receptor antagonist
BRD-A24054354	0.137162	-
BRD-A28105619	0.187312	-
BRD-A35207501	-0.172059	-
BRD-A36275421	0.211685	-
BRD-A37110558	-0.0942017	-
BRD-A41316391	-0.136576	-
BRD-A41649729	0.215226	-
BRD-A44244100	-0.0720419	-
BRD-A46802340	-0.178999	-
BRD-A47364545	-0.078216	Sigma receptor agonist
BRD-A49765801	-0.139274	Glucocorticoid receptor agonist
BRD-A54574925	-0.118457	-
BRD-A55521341	-0.0858036	-
BRD-A56001686	-0.127288	-
BRD-A63236097	0.16401	TNF production inhibitor
BRD-A65142661	0.170482	-
BRD-A67306036	0.0144435	-
BRD-A69826632	-0.200336	-
BRD-A72498772	0.0936112	-
BRD-A72796238	-0.148465	-
BRD-A73513677	-0.146144	-
BRD-A73558769	0.164762	-
BRD-A74382794	-0.1486	-
BRD-A75771022	-0.218121	-
BRD-A75976779	-0.138122	-
BRD-A76732176	0.0979721	-
BRD-A81936046	-0.111066	-
BRD-A83255679	0.104117	Estrogen receptor antagonist
BRD-A84238007	0.157457	-
BRD-A88029023	-0.128565	-
BRD-A91785330	-0.129944	-
BRD-A92664907	-0.131611	-
BRD-A92800748	-0.0816946	TIE inhibitor
BRD-A94451536	-0.183709	-
BRD-A95504714	0.175283	-
BRD-A96686988	-0.105887	-
BRD-A98248982	-0.235205	-
BRD-K01192156	-0.0782708	Protein tyrosine kinase inhibitor
BRD-K01815685	0.109899	Aryl hydrocarbon receptor agonist
BRD-K02140298	-0.194365	-
BRD-K02764265	0.13451	-
BRD-K03113036	0.175028	-
BRD-K03439359	-0.125105	-
BRD-K04065047	-0.118253	-
BRD-K04887706	0.133715	AKT inhibitor
BRD-K04986062	-0.143872	-
BRD-K05402890	-0.0791445	-
BRD-K05456756	0.160397	-
BRD-K05649647	0.159709	-
BRD-K08177763	0.180656	MTOR inhibitor
BRD-K08451418	-0.162227	-
BRD-K08565465	-0.117786	-
BRD-K08703257	-0.171766	PARP inhibitor
BRD-K09208538	-0.110988	-
BRD-K09907482	-0.0948966	Tyrosine phosphatase inhibitor
BRD-K09991945	-0.163434	PKC inhibitor
BRD-K10882151	0.23351	-
BRD-K11403764	-0.101238	-
BRD-K13077924	0.102404	-
BRD-K13665559	0.134352	-
BRD-K13733627	-0.0806514	-
BRD-K14329163	-0.117907	Calcium channel activator
BRD-K14696368	-0.141169	NFKB inhibitor
BRD-K15318383	-0.0928399	Thrombin inhibitor
BRD-K16277767	-0.100492	-
BRD-K16300438	-0.161191	-
BRD-K17777116	-0.125628	-
BRD-K19048219	-0.126165	-
BRD-K19216856	-0.101187	Nitric oxide synthase inhibitor
BRD-K19914944	-0.121027	-
BRD-K19922318	-0.14275	-
BRD-K21345115	0.125283	-
BRD-K21614065	0.147311	-
BRD-K21918725	-0.0836508	-
BRD-K23582869	-0.0798384	-
BRD-K23875128	-0.110096	Rho inhibitor
BRD-K24779182	-0.126627	-
BRD-K25690923	-0.129707	Macrophage inhibitor
BRD-K26664453	0.163897	-
BRD-K26684619	-0.141121	-
BRD-K28100108	-0.218561	-
BRD-K28112517	-0.177385	-
BRD-K28372487	0.116585	-
BRD-K29003210	0.0289227	-
BRD-K29133151	0.122051	-
BRD-K29715937	0.00341956	-
BRD-K29983336	0.117701	-
BRD-K30064966	-0.14002	Caspase activator
BRD-K30520487	-0.0817707	-
BRD-K30640165	0.0406683	-
BRD-K31030218	0.238628	-
BRD-K31062320	-0.137143	-
BRD-K31342827	-0.0918161	CDK inhibitor
BRD-K32048092	-0.288931	-
BRD-K32801988	-0.105892	-
BRD-K32896438	0.114393	-
BRD-K32972437	-0.0795372	-
BRD-K33583600	0.0745043	Guanylate cyclase activator
BRD-K35716340	-0.0974909	-
BRD-K36111658	0.222945	-
BRD-K37846922	0.180954	BAF inhibitor
BRD-K38519699	0.0354543	-
BRD-K40758391	-0.0898575	-
BRD-K40853697	-0.121714	STAT inhibitor
BRD-K41087962	-0.17542	-
BRD-K41790758	-0.140862	-
BRD-K43405658	0.127931	Protein tyrosine kinase inhibitor
BRD-K43966364	-0.10428	Antibiotic
BRD-K45330754	-0.137094	Estrogen receptor agonist
BRD-K46123637	0.0662897	-
BRD-K47000838	-0.0927615	-
BRD-K47084999	0.179042	-
BRD-K47533918	0.279483	-
BRD-K47869605	0.262149	-
BRD-K48438698	-0.0988499	-
BRD-K49010888	0.261257	-
BRD-K50495309	-0.152258	Src inhibitor
BRD-K50776152	-0.134349	-
BRD-K51348184	0.119216	-
BRD-K51556300	0.237115	-
BRD-K51674646	0.102516	-
BRD-K51781482	-0.207809	-
BRD-K52785744	0.208944	-
BRD-K52904470	-0.202462	-
BRD-K53103368	-0.153873	-
BRD-K53325797	-0.103356	-
(+)-JQ1	-0.0992116	Bromodomain inhibitor
BRD-K55149044	-0.15913	-
BRD-K55575531	-0.134334	-
BRD-K55591206	-0.104078	Antibiotic
BRD-K55851396	0.153798	-
BRD-K55896799	-0.11788	-
BRD-K56477805	0.101673	-
BRD-K57064803	0.24529	-
BRD-K58547375	-0.208546	-
BRD-K59019422	-0.151383	-
BRD-K59222562	0.116501	DYRK inhibitor
BRD-K59470558	-0.164344	-
BRD-K60298771	-0.100612	-
BRD-K61033289	0.150974	PPAR receptor agonist
BRD-K61053657	-0.227303	-
BRD-K61195623	0.314422	-
BRD-K62056344	0.206486	-
BRD-K63220166	-0.0889454	-
BRD-K63513868	0.176175	-
BRD-K63750851	0.157819	Dehydrogenase inhibitor
BRD-K64877338	-0.150912	-
BRD-K64970062	-0.0793828	-
BRD-K65971331	-0.140093	-
BRD-K67778494	-0.111746	-
BRD-K68336408	0.105624	EGFR inhibitor
BRD-K68552125	0.288581	PKC activator
BRD-K68796717	-0.14776	-
BRD-K69179556	-0.108852	-
BRD-K71726959	-0.174263	CDK inhibitor
BRD-K72166146	-0.0834068	Serotonin receptor agonist
BRD-K73155123	0.056018	-
BRD-K73261812	-0.0781295	Beta catenin inhibitor
BRD-K74176882	0.189997	-
BRD-K74305673	0.152719	IKK inhibitor
BRD-K75903201	7.03e-05	-
BRD-K76022557	-0.10568	Dopamine receptor agonist
BRD-K76188144	-0.236145	-
BRD-K76674262	0.142348	Protein synthesis inhibitor
BRD-K77432048	-0.1098	-
BRD-K77508012	0.166602	-
BRD-K78603557	0.022714	-
BRD-K78716413	0.122489	-
BRD-K79382620	-0.122463	-
BRD-K79432418	-0.0832644	-
BRD-K79511609	-0.0734271	Adenosine receptor agonist
BRD-K80368509	0.109481	-
BRD-K80672993	-0.139208	Pyruvate kinase isozyme activator
BRD-K81164606	0.123848	-
BRD-K81647657	-0.118212	PI3K inhibitor
BRD-K81826010	-0.101245	-
BRD-K82225283	0.0818984	Nitric oxide stimulant
BRD-K82987299	-0.11398	-
BRD-K83354763	0.137086	NFKB inhibitor
BRD-K84798689	-0.105141	Potassium channel activator
BRD-K84924563	0.1485	Glutamate receptor antagonist
BRD-K85822033	-0.110375	-
BRD-K86574132	-0.0708203	-
BRD-K86682249	-0.0971271	Tyrosine phosphatase inhibitor
BRD-K88708949	0.00439542	-
BRD-K89205986	-0.140841	-
BRD-K89329876	-0.102484	Kinesin inhibitor
BRD-K89692698	0.186046	-
BRD-K89997465	0.134597	Dopamine receptor antagonist
BRD-K90090262	0.00910822	-
BRD-K90735586	-0.201625	-
BRD-K90826279	0.122011	-
BRD-K90846035	-0.107779	-
BRD-K91781484	-0.132272	NRF2 activator
BRD-K92301463	-0.111876	Prostanoid receptor agonist
BRD-K92317137	0.269196	-
BRD-K92980438	0.172662	Hexokinase inhibitor
BRD-K93023739	-0.155238	-
BRD-K93725829	-0.179999	MEK inhibitor
BRD-K93937110	-0.0688843	-
BRD-K94199083	-0.0809504	-
BRD-K94588743	-0.0685981	-
BRD-K95149906	-0.118596	-
BRD-K95253417	0.0885515	-
BRD-K95606637	-0.187394	-
BRD-K95985487	-0.097551	-
BRD-K96188950	0.215943	NFKB inhibitor
BRD-K97440753	-0.15084	Adrenergic receptor antagonist
BRD-K97808269	-0.142558	Glycolysis inhibitor
BRD-K98039984	0.112504	-
BRD-K98404142	0.174758	Glucose 6-phosphate dehydrogenase inhibitor
BRD-K98824517	-0.0894544	-
BRD-K99615199	0.117814	Progesterone receptor agonist
BRD-M72639231	-0.0828906	-
brefeldin-a	0.151971	ATPase inhibitor
brequinar	0.198713	Dihydroorotate dehydrogenase inhibitor
clonazepam	-0.116738	GABA receptor agonist
brexpiprazole	0.146635	Dopamine receptor antagonist
brivanib	0.138067	FGFR inhibitor
brivudine	0.128458	DNA inhibitor
bromocriptine	-0.0593866	Dopamine receptor agonist
broxuridine	-0.0733423	Antimetabolite
BS-181	-0.101059	CDK inhibitor
bucladesine	-0.12269	PKA agonist
bupivacaine	0.0908236	Sodium channel inhibitor
buspirone	0.132561	Serotonin receptor agonist
butorphanol-(+)-tartrate	0.10595	Opioid receptor agonist
BVD-523	0.208217	MEK inhibitor
BX-795	0.128388	IKK inhibitor
BX-912	0.173013	PDK inhibitor
C-646	0.138761	Histone acetyltransferase inhibitor
cabergoline	-0.0943593	Dopamine receptor agonist
cabozantinib	0.104217	RET inhibitor
caffeine	-0.0726984	Adenosine receptor antagonist
calcitriol	-0.0472485	Vitamin D receptor agonist
calpeptin	-0.102473	Calpain inhibitor
CAM-9-027-3	0.231574	Ephrin inhibitor
camptothecin	0.199716	Topoisomerase inhibitor
canagliflozin	-0.106174	Sodium channel inhibitor
candesartan	-0.0553212	Angiotensin receptor antagonist
canertinib	-0.068741	EGFR inhibitor
capsaicin	-0.118755	TRPV agonist
carbachol	0.145629	Cholinergic receptor agonist
carbacyclin	-0.135745	PPAR receptor agonist
carbamazepine	0.14975	Carboxamide antiepileptic
carbenoxolone	0.184427	11-beta-HSD1 inhibitor
carfilzomib	0.193423	Proteasome inhibitor
carglumic-acid	-0.125097	Carbamoyl phosphate synthase activator
CAY-10594	0.182866	Phospholipase inhibitor
CAY-10618	0.223933	NAMPT inhibitor
CB-10-277	-0.0952003	DNA inhibitor
CC-401	-0.137705	JNK inhibitor
CC-930	-0.115914	JNK inhibitor
CCT-031374	0.209863	WNT inhibitor
CD-1530	-0.0952818	Retinoid receptor agonist
CD-437	0.253138	Retinoid receptor agonist
cediranib	0.111217	VEGFR inhibitor
cefepime	0.0350815	Antibiotic
cefoperazone	-0.0689277	Antibiotic
cefotetan	-0.0846556	Antibiotic
cefozopran	-0.0522454	Antibiotic
celecoxib	-0.055656	Cyclooxygenase inhibitor
CEP-37440	-0.11584	ALK inhibitor
cepharanthine	0.171294	NFKB inhibitor
cerulenin	0.1796	Fatty acid synthase inhibitor
cevimeline	-0.127685	Acetylcholine receptor agonist
CG-930	0.101457	JNK inhibitor
CGI-1746	-0.0859958	BTK inhibitor
CGK-733	-0.121817	ATM_ATR kinase inhibitor
CGP-12177	0.161908	Adrenergic receptor agonist
chaetocin	-0.121627	G9a inhibitor
chelerythrine	-0.134416	Protein kinase inhibitor
CHEMBL-1222381	0.198129	Neural stem cell inducer
CHEMBL-374350	-0.102763	NFKB inhibitor
CHEMBL-399379	0.275103	ATP citrase lyase inhibitor
chlorambucil	-0.0914992	DNA inhibitor
chloroquine	-0.193876	Antimalarial
chlorpropamide	0.157071	ATP channel blocker
cholic-acid	-0.135969	Bile acid
CI-966	0.100973	GAT inhibitor
CI-976	0.154744	ACAT inhibitor
cianidanol	-0.0623733	Fatty acid synthase inhibitor
ciclesonide	-0.110392	Glucocorticoid receptor agonist
ciglitazone	-0.148477	PPAR receptor agonist
cilomilast	0.146455	Phosphodiesterase inhibitor
cilostazol	0.144444	Phosphodiesterase inhibitor
cimetidine	0.10357	Histamine receptor antagonist
cinaciguat	-0.234077	Guanylate cyclase activator
cinepazide	0.11084	Calcium channel activator
CINK-4	0.12497	CDK inhibitor
cinobufagin	-0.246095	ATPase inhibitor
cinoxacin	-0.116917	Antibiotic
cisapride	0.122195	Serotonin receptor agonist
citalopram	0.110198	Serotonin receptor antagonist
gaboxadol	0.107215	GABA receptor agonist
cladribine	0.152647	Adenosine deaminase inhibitor
clenbuterol	0.112342	Adrenergic receptor agonist
clinafloxacin	0.0894806	Antibiotic
clindamycin	-0.111879	Antibiotic
clofibrate	-0.0730491	PPAR receptor agonist
clofibric-acid	-0.0989251	PPAR receptor agonist
clofoctol	-0.12298	Antibiotic
ivermectin	0.1568	GABA receptor agonist
clomifene	0.142856	Estrogen receptor antagonist
loreclezole	0.192611	GABA receptor agonist
clonidine	0.137773	Adrenergic receptor agonist
clozapine	-0.103932	Serotonin receptor antagonist
CNX-774	-0.122842	BTK inhibitor
cobimetinib	0.15824	MEK inhibitor
colchicine	0.271346	Tubulin inhibitor
colforsin	0.144787	Adenylyl cyclase activator
conivaptan	-0.124473	Vasopressin receptor antagonist
copanlisib	-0.0787673	PI3K inhibitor
COT-10b	0.159402	-
CP-466722	-0.11366	ATM_ATR kinase inhibitor
crizotinib	-0.0788697	ALK inhibitor
CT-200783	-0.168659	-
CTB	-0.0792907	Histone acetyltransferase activator
CTS-1027	-0.138051	Metalloproteinase inhibitor
curcumin	-0.115982	Cyclooxygenase inhibitor
CX-4945	-0.0772479	Casein kinase inhibitor
CX-5461	0.157233	RNA polymerase inhibitor
cyanocobalamin	-0.143601	Vitamin B
cyanoquinoline-11	-0.190346	Kinase inhibitor
cyclizine	-0.14395	Histamine receptor antagonist
cyclobenzaprine	-0.0882937	Adrenergic receptor agonist
cycloheximide	-0.0759502	Protein synthesis inhibitor
cyclophosphamide	-0.0758252	DNA inhibitor
cyclosporin-a	0.241592	Calcineurin inhibitor
cyproheptadine	0.311911	Histamine receptor antagonist
CYT-997	0.317437	Tubulin inhibitor
cytarabine	-0.145256	DNA inhibitor
cytisine	-0.120905	Acetylcholine receptor agonist
cytosporone-b	-0.104148	NUR77 receptor agonist
D-4476	-0.115159	TGF-beta receptor inhibitor
D-serine	-0.095795	Glutamate receptor agonist
dabigatran-etexilate	-0.0542285	Thrombin inhibitor
dabrafenib	0.201175	RAF inhibitor
dacinostat	0.207759	pan-HDAC inhibitor
dacomitinib	0.193137	EGFR inhibitor
dalcetrapib	-0.159424	Cholesterol inhibitor
daminozide	-0.138688	KDM2A inhibitor
danazol	-0.151401	Estrogen receptor antagonist
danegaptide	-0.100912	Gap junction modulator
dantrolene	-0.0547829	Calcium channel blocker
dapagliflozin	-0.0850819	Sodium_glucose cotransporter inhibitor
dapivirine	0.159324	Non-nucleoside reverse transcriptase inhibitor
dapsone	0.143928	Antibiotic
darifenacin	0.155741	Acetylcholine receptor antagonist
darinaparsin	-0.147875	Apoptosis stimulant
darunavir	-0.0482615	HIV inhibitor
dasabuvir	-0.0611507	HCV inhibitor
dasatinib	0.119496	KIT inhibitor
daunorubicin	0.218446	RNA synthesis inhibitor
dazoxiben	-0.0636332	Thromboxane synthase inhibitor
DC-45-A2	-0.083361	-
decitabine	-0.0663308	DNMTs inhibitor
defactinib	-0.111604	Focal adhesion kinase inhibitor
deferasirox	-0.0828018	Chelating agent
dehydroepiandrosterone	-0.0785871	Protein synthesis stimulant
delivert	-0.0865457	Angiotensin receptor agonist
dequalinium	-0.0549804	PKC inhibitor
desmopressin-acetate	-0.0887457	Vasopressin receptor agonist
desoxypeganine	-0.0885719	Acetylcholinesterase inhibitor
dexamethasone	-0.121155	Glucocorticoid receptor agonist
dexamethasone-acetate	-0.0853999	Glucocorticoid receptor agonist
dexfenfluramine	-0.106503	Serotonin receptor agonist
dexniguldipine	-0.0754065	Calmodulin inhibitor
DG-041	0.212121	Prostanoid receptor antagonist
diacerein	-0.109556	Interleukin inhibitor
diazoxide	0.133076	Potassium channel activator
diclofensine	-0.0795584	Dopamine receptor antagonist
dicoumarol	-0.102031	NADPH inhibitor
dideoxyadenosine	-0.0779409	Adenylyl cyclase?inhibitor
dienogest	0.127567	Progesterone receptor agonist
diethylcarbamazine	-0.125277	Lipoxygenase inhibitor
digoxin	0.145893	ATPase inhibitor
dilazep	-0.105462	Adenosine receptor antagonist
diminazene-aceturate	-0.119858	ACE activator
dinaciclib	0.288219	CDK inhibitor
dinoprost	0.190651	Prostacyclin analog
diosmin	-0.117197	Aryl hydrocarbon receptor agonist
diphenidol	-0.0545327	Acetylcholine receptor agonist
dipyridamole	-0.128259	Phosphodiesterase inhibitor
disulfiram	-0.207591	Aldehyde dehydrogenase inhibitor
DL-PDMP	0.297049	Glucosyltransferase inhibitor
DL-TBOA	-0.24521	Excitatory amino acid transporter inhibitor
DMP-543	-0.159328	Acetylcholine receptor agonist
DMP-777	0.0994469	Elastase inhibitor
docetaxel	0.128522	Tubulin inhibitor
dofequidar	-0.0987496	MRP inhibitor
dolasetron	-0.120736	Serotonin receptor antagonist
dolastatin-10	0.317754	Tubulin inhibitor
dolutegravir	-0.158238	HIV inhibitor
donepezil	-0.155608	Acetylcholinesterase inhibitor
donitriptan	-0.0968326	Serotonin receptor agonist
dopamine	-0.0616162	Dopamine receptor agonist
doramapimod	0.117346	P38 MAPK inhibitor
dorsomorphin	0.149804	AMPK inhibitor
dovitinib	0.129489	EGFR inhibitor
doxapram	-0.0715367	Potassium channel antagonist
doxazosin	-0.109689	Adrenergic receptor antagonist
doxifluridine	0.15907	Thymidylate synthase inhibitor
doxofylline	-0.111273	Adenosine receptor antagonist
doxorubicin	0.281217	Topoisomerase inhibitor
DPCPX	-0.0616568	Adenosine receptor antagonist
DPI-201106	0.20778	Sodium channel activator
droperidol	0.165768	Dopamine receptor antagonist
drospirenone	-0.058713	Mineralocorticoid receptor antagonist
droxinostat	0.0384418	pan-HDAC inhibitor
duloxetine	-0.129686	Norepinephrine inhibitor
E-2012	-0.142001	Gamma secretase inhibitor
QW-BI-011	-0.111376	G9a inhibitor
ecabet	-0.0855306	Gastrin inhibitor
econazole	0.113489	Lanosterol demethylase inhibitor
edaravone	-0.0764691	Nootropic agent
edoxudine	0.171359	DNA inhibitor
efaproxiral	0.0949918	Haemoglobin oxygen release stimulant
efavirenz	0.145854	HIV inhibitor
eflornithine	0.173048	Ornithine decarboxylase inhibitor
elacridar	-0.125348	P-glycoprotein inhibitor
elesclomol	-0.106523	Oxidizing agent
EMD-1214063	-0.160708	HGF receptor inhibitor
emedastine	-0.0992989	Histamine receptor antagonist
emetine	-0.30414	Protein synthesis inhibitor
EMF-sumo1-10	0.104778	-
emtricitabine	-0.141783	Nucleoside reverse transcriptase inhibitor
enalapril	-0.114023	ACE inhibitor
endo-IWR-1	-0.153497	WNT inhibitor
enoxacin	-0.100042	Antibiotic
enoxolone	0.146239	Gap junction modulator
enprofylline	0.131263	Phosphodiesterase inhibitor
entinostat	0.330375	class I HDAC inhibitor
enzalutamide	-0.15738	Androgen receptor antagonist
enzastaurin	-0.0790454	PKC inhibitor
eperezolid	-0.123781	Antibiotic
epirizole	0.152632	Cyclooxygenase inhibitor
epirubicin	0.244592	Topoisomerase inhibitor
epitiostanol	0.0974898	Androgen receptor agonist
eptifibatide	0.140363	Platelet aggregation inhibitor
equol	-0.0857833	Estrogen receptor agonist
erastin	-0.0884655	Ion channel antagonist
ercalcitriol	0.128776	Vitamin D receptor agonist
erlotinib	-0.083613	EGFR inhibitor
erteberel	0.109761	Estrogen receptor agonist
erythromycin	-0.0952362	NFKB inhibitor
erythromycin-ethylsuccinate	-0.094251	Antibiotic
escitalopram	0.119195	Selective serotonin reuptake inhibitor
esculin	0.12791	P38 MAPK inhibitor
estramustine-phosphate	-0.120469	Tubulin inhibitor
estrone	0.126369	Estrogen receptor agonist
etacrynic-acid	-0.108732	Sodium channel inhibitor
etanidazole	-0.15237	Antibiotic
ethylenediaminetetraacetic-acid	-0.0647984	PKC inhibitor
etodolac	-0.0568516	Cyclooxygenase inhibitor
etofenamate	0.114288	Cyclooxygenase inhibitor
etofylline-clofibrate	-0.109982	Platelet aggregation inhibitor
temazepam	0.198528	GABA receptor agonist
etomoxir	-0.133465	Carnitine palmitoyltransferase inhibitor
etoricoxib	-0.0618788	Cyclooxygenase inhibitor
etravirine	-0.0745327	Non-nucleoside reverse transcriptase inhibitor
eugenol	-0.105849	Androgen receptor antagonist
everolimus	0.148788	MTOR inhibitor
evodiamine	-0.188186	ATPase inhibitor
EX-527	-0.128346	SIRT inhibitor
bemegride	-0.123116	GABA receptor antagonist
exemestane	0.121508	Aromatase inhibitor
exherin	-0.143393	Cadherin antagonist
famciclovir	-0.107738	DNA inhibitor
famotidine	0.10892	Histamine receptor antagonist
faropenem	-0.0974234	Lactamase inhibitor
fasudil	-0.0871015	Rho inhibitor
fatostatin	-0.198569	SREBP inhibitor
FCCP	0.220202	Mitochondrial oxidative phosphorylation uncoupler
febuxostat	-0.0789986	Xanthine oxidase inhibitor
felbamate	-0.131971	Glutamate receptor antagonist
felodipine	-0.143337	Calcium channel blocker
fenoldopam	0.169682	Dopamine receptor agonist
fenoterol	0.186371	Adrenergic receptor agonist
fenticonazole	-0.105131	Antibiotic
FGIN-1-27	0.126328	Inositol monophosphatase inhibitor
finasteride	-0.105076	5-alpha reductase inhibitor
fingolimod	-0.0625763	Immunosuppressant
fipronil	-0.102513	Chloride channel blocker
FK-866	-0.141827	Niacinamide phosphoribosyltransferase inhibitor
FK-888	-0.0801217	Tachykinin antagonist
flavoxate	-0.0602274	Acetylcholine receptor antagonist
floxuridine	0.229027	DNA inhibitor
fludarabine-phosphate	-0.132507	DNA inhibitor
fludrocortisone-acetate	0.160413	Glucocorticoid receptor agonist
flumatinib	0.0915323	Bcr-Abl inhibitor
fluocinolone-acetonide	0.0804049	Glucocorticoid receptor agonist
fluoropyruvate	-0.148099	PDK inhibitor
fluoxetine	-0.113773	Selective serotonin reuptake inhibitor
fluphenazine	-0.09068	Dopamine receptor antagonist
fluspirilene	-0.0954328	Dopamine receptor antagonist
flutamide	-0.119998	Androgen receptor antagonist
fluticasone-propionate	0.0654414	Glucocorticoid receptor agonist
flutrimazole	-0.0696393	Sterol demethylase inhibitor
fluvoxamine	0.133099	Selective serotonin reuptake inhibitor
fmk	0.0864705	-
fomepizole	-0.0677175	Alcohol dehydrogenase inhibitor
fomocaine	0.109879	Voltage-gated sodium channel blocker
foretinib	-0.0916918	VEGFR inhibitor
formoterol	0.132224	Adrenergic receptor agonist
forskolin	-0.114515	Adenylyl cyclase activator
fosfomycin	-0.083742	Antibiotic
fostamatinib	-0.119477	Syk inhibitor
FPL-55712	0.121762	Leukotriene inhibitor
FPL-62064	-0.0913269	Cyclooxygenase inhibitor
FPL-64176	-0.150043	Calcium channel activator
FR-180204	-0.142136	ERK inhibitor
FTI-276	0.107405	Farnesyltransferase inhibitor
fulvestrant	-0.115416	Estrogen receptor antagonist
fumonisin-b1	-0.146794	Sphingosine kinase inhibitor
furosemide	-0.130728	Diuretic
gabapentin	0.141596	Calcium channel blocker
clomethiazole	0.125477	GABA receptor antagonist
GANT-58	-0.0757785	GLI antagonist
garcinol	-0.113385	Histone acetyltransferase inhibitor
GDC-0068	-0.0665966	AKT inhibitor
GDC-0199	-0.0738307	BCL inhibitor
GDC-0834	-0.0860004	BTK inhibitor
GDC-0879	-0.103751	RAF inhibitor
GDC-0941	-0.112136	PI3K inhibitor
GDC-834	-0.161292	BTK inhibitor
gefitinib	-0.0695644	EGFR inhibitor
geldanamycin	0.160793	HSP inhibitor
gemcitabine	0.137765	DNA inhibitor
gemifloxacin	-0.0823699	Antibiotic
genz-644282	0.238749	Topoisomerase inhibitor
gestrinone	-0.133779	Progesterone receptor antagonist
ginkgolide-b	-0.0876954	Platelet activating factor receptor antagonist
glasdegib	-0.0844308	Hedgehog pathway inhibitor
glibenclamide	-0.109373	ATP channel blocker
gliclazide	-0.136101	ATP channel blocker
glimepiride	-0.1389	Insulin secretagogue
glipizide	-0.105115	Sulfonylurea
gliquidone	0.126627	Sulfonylurea
Gly-Gly-PALO	-0.213337	-
glycitein	-0.128005	TNF inhibitor
GMX-1778	-0.129874	NAMPT inhibitor
GNF-2	-0.0953619	Bcr-Abl inhibitor
golvatinib	-0.105351	VEGFR inhibitor
goserelin-acetate	-0.0923786	Gonadotropin receptor agonist
gossypol	-0.0792531	BCL inhibitor
griseofulvin	-0.0614184	Antibiotic
GS-9973	-0.158479	Syk inhibitor
GSK-1059615	0.152237	PI3K inhibitor
GSK-1070916	-0.0938135	Aurora kinase inhibitor
GSK-1838705A	-0.098859	IGF-1 inhibitor
GSK-2110183	-0.110696	AKT inhibitor
GSK-2126458	0.200273	PI3K inhibitor
GSK-2334470	0.126577	PDK inhibitor
GSK-256066	-0.0863926	Phosphodiesterase inhibitor
GSK-2636771	0.145911	PI3K inhibitor
GSK-429286A	-0.120616	Rho inhibitor
GSK-461364	-0.0582039	PLK inhibitor
GSK-923295	-0.0861181	Centromere associated protein inhibitor
GSK-J1	-0.124015	Histone demethylase inhibitor
GSK-J2	0.111741	Histone demethylase inhibitor
GSK-J4	-0.0859439	Histone demethylase inhibitor
guanaben-acetate	-0.0816924	Adrenergic receptor agonist
guanadrel	-0.0297654	Adrenergic receptor antagonist
GW-405833	0.223969	Cannabinoid receptor agonist
GW-4064	0.233877	FXR agonist
GW-5074	-0.0939369	RAF inhibitor
GW-842166	-0.121115	Cannabinoid receptor agonist
GW-843682X	-0.0576198	PLK inhibitor
haloperidol	-0.0969199	Dopamine receptor antagonist
HC-030031	-0.083274	TRPA1 channel blocker
hesperidin	0.0641839	Flavanone glycoside
HG-14-10-04	0.207941	ALK inhibitor
HG-9-91-01	-0.00113057	salt-inducible kinase inhibitor
histamine	-0.0664944	Histamine receptor agonist
HLI-373	-0.117245	MDM inhibitor
HMN-214	0.183536	PLK inhibitor
honokiol	-0.0964012	AKT inhibitor
huperzine-a	-0.0764376	Acetylcholinesterase inhibitor
hydrocortisone	0.0953964	Glucocorticoid receptor agonist
hydroflumethiazide	-0.100027	Sodium channel inhibitor
hydroxychloroquine	-0.116761	Antimalarial
hydroxyurea	0.12052	DNA inhibitor
hymecromone	-0.103444	Monoamine oxidase inhibitor
I-BET-151	-0.0851589	Bromodomain inhibitor
I-BET-762	-0.0863698	Bromodomain inhibitor
ibrutinib	-0.111941	BTK inhibitor
ibutamoren	0.14461	Growth hormone secretagogue receptor agonist
ibutilide	0.133854	Potassium channel antagonist
ICI-192605	0.135011	Thromboxane receptor antagonist
idalopirdine	-0.0904258	Serotonin receptor antagonist
idarubicin	-0.13652	Topoisomerase inhibitor
idebenone	0.159056	Calcium channel blocker
idelalisib	-0.0995698	PI3K inhibitor
idoxuridin	-0.0730027	DNA inhibitor
iguratimod	0.150665	Cyclooxygenase inhibitor
IKK-16	-0.161127	IKK inhibitor
ilomastat	0.101554	Matrix metalloprotease inhibitor
iloprost	-0.125002	Platelet aggregation inhibitor
imatinib	-0.0559478	PDGFR inhibitor
imexon	-0.14231	Apoptosis stimulant
imipramine	0.184743	Norepinephrine inhibitor
imiquimod	-0.143151	Interferon inducer
importazole	0.264184	Importin inhibitor
indapamide	0.153195	Thiazide diuretic
indibulin	0.139901	Tubulin inhibitor
indoprofen	0.127079	Cyclooxygenase inhibitor
indoramin	0.108074	Adrenergic receptor antagonist
indoximod	-0.074515	Indoleamine 2,3-dioxygenase inhibitor
ingenol	0.189885	PKC activator
ingenol-mebutate	0.420015	PKC activator
inhibitor-BEC	-0.161749	Arginase inhibitor
iniparib	-0.101874	PARP inhibitor
inositol	0.118115	Chemical compound
IOWH-032	-0.108815	CFTR channel antagonist
IOX2	-0.130888	HIF inhibitor
IPI-145	-0.129382	PI3K inhibitor
ipratropium	0.087708	Acetylcholine receptor antagonist
ipriflavone	-0.0741613	Bone resorption inhibitor
irbesartan	-0.0731345	Angiotensin receptor antagonist
irsogladine	0.116016	Phosphodiesterase inhibitor
ischemin	-0.142794	Bromodomain inhibitor
isoconazole	-0.131319	Fungal lanosterol demethylase inhibitor
isoniazid	-0.120893	Antibiotic
isosilybin-a	-0.153782	flavonolignan
isosilybin-b	-0.0798989	flavonolignan
isosilychristin	-0.132323	-
ISOX	0.156237	class II HDAC inhibitor
isradipine	-0.081334	Calcium channel blocker
istaroxime	0.129603	ATPase inhibitor
itopride	0.0624049	Dopamine receptor antagonist
itraconazole	-0.174927	Cytochrome P450 inhibitor
ivabradine	-0.103529	HCN channel antagonist
ivacaftor	-0.100725	CFTR channel antagonist
securinine	0.170534	GABA receptor antagonist
ixazomib	0.142447	Proteasome inhibitor
JG-98	-0.114315	HSP inhibitor
JNJ-26481585	0.205618	pan-HDAC inhibitor
JNJ-38877605	0.0870846	MET inhibitor
JNK-IN-5A	0.148265	JNK inhibitor
JQ-1-R	-0.123371	Bromodomain inhibitor
JW-55	-0.108438	Tankyrase inhibitor
JWE-035	-0.0519947	Aurora kinase inhibitor
JZL-184	-0.202546	Monoacylglycerol lipase inhibitor
K-9944	-0.19357	-
K1448	0.289879	-
KBG	-0.0714498	Neprilysin inhibitor
KD-023	-0.0767931	Acetyl-CoA carboxylase inhibitor
kenpaullone	0.174394	CDK inhibitor
ketanserin	-0.092542	Serotonin receptor antagonist
ketoprofen	-0.136193	Cyclooxygenase inhibitor
ketorolac	0.140426	Cyclooxygenase inhibitor
ketotifen	-0.113083	Histamine receptor agonist
KI-20227	-0.139842	-
KIN-001-220	-0.111149	Aurora kinase inhibitor
KIN001-055	-0.0766634	EGFR inhibitor
KIN001-127	-0.0651511	ITK inhibitor
KIN001-242	-0.089611	Protein kinase inhibitor
KIN001-244	-0.127109	PDK inhibitor
KIN001-260	-0.092992	DNA replication
KIN001-266	0.144268	MEK inhibitor
KIN001-269	-0.109932	-
KIN001-270	0.119747	-
kinetin-riboside	-0.314749	Apoptosis stimulant
KO-143	0.157153	Breast cancer resistance protein inhibitor
KU-0060648	-0.144913	PI3K inhibitor
KU-0063794	-0.131977	MTOR inhibitor
KU-55933	-0.128061	ATM_ATR kinase inhibitor
KU-60019	-0.0752647	ATM_ATR kinase inhibitor
KUC105208	0.163561	-
KUC107191N	-0.130067	-
KW-2449	0.17165	FLT3 inhibitor
KW-2478	0.194865	HSP inhibitor
KX-2391	0.260458	Src inhibitor
L-655240	0.153951	Thromboxane receptor antagonist
L-690330	-0.130946	Inositol monophosphatase inhibitor
L-690488	-0.111653	Inositol monophosphatase inhibitor
L-ascorbyl-6-palmitate	0.224468	Antioxidant
L-citrulline	0.00872056	Nitric oxide stimulant
lacitol	-0.0885683	Osmosis stimulant
lacosamide	-0.0544845	Collapsin response mediator protein stimulant
lamivudine	-0.0804266	Nucleoside reverse transcriptase inhibitor
lamotrigine	-0.142396	Serotonin receptor antagonist
lapatinib	-0.0807517	EGFR inhibitor
laropiprant	-0.0616517	Prostanoid receptor antagonist
lasalocid	0.111336	Antibiotic
LCB-03-0110	-0.0882154	Src inhibitor
LDN-193189	-0.173118	Serine_threonine kinase inhibitor
LE-135	0.1631	Retinoid receptor agonist
leflunomide	-0.0551728	Dihydroorotate dehydrogenase inhibitor
lenalidomide	-0.10666	CRBN ligand
lenvatinib	0.170124	FGFR inhibitor
lerisetron	-0.123759	Serotonin receptor antagonist
lersivirine	-0.118339	Non-nucleoside reverse transcriptase inhibitor
lesinurad	0.186499	Uric acid diuretic
letermovir	0.127334	CMV terminase inhibitor
letrozole	-0.118658	Aromatase inhibitor
levalbuterol	-0.173655	Adrenergic receptor agonist
levamisole	0.176819	Acetylcholine receptor agonist
levetiracetam	-0.121335	Calcium channel blocker
levomequitazine	-0.118498	Histamine receptor antagonist
levonorgestrel	0.137402	Estrogen receptor agonist
levosimendan	-0.0614438	Calcium channel blocker
levothyroxine	-0.12047	Thyroid hormone stimulant
LFM-A13	-0.112326	BTK inhibitor
lidocaine	0.0928279	Histamine receptor agonist
lidoflazine	-0.0915566	Calcium channel blocker
linagliptin	-0.0955707	Dipeptidyl peptidase inhibitor
linifanib	-0.102124	PDGFR inhibitor
linopirdine	-0.086369	Potassium channel antagonist
linsidomine	-0.0890721	Nitric oxide stimulant
linsitinib	-0.142376	IGF-1 inhibitor
liranaftate	0.104341	Fungal squalene epoxidase inhibitor
lirimilast	-0.115118	Phosphodiesterase inhibitor
LJH-685	-0.110164	RSK inhibitor
LJI-308	-0.0796316	RSK inhibitor
lobenzarit	-0.123434	Immunosuppressant
lodoxamide	0.133274	Histamine receptor antagonist
lofexidine	0.109332	Adrenergic receptor agonist
lomerizine	0.148092	Calcium channel blocker
lomitapide	0.158723	Microsomal trigylceride transfer protein inhibitor
lonidamine	-0.117523	Glucokinase inhibitor
loperamide	0.130547	Opioid receptor agonist
loratadine	0.00392928	Histamine receptor antagonist
lorazepam	-0.143398	Benzodiazepine receptor agonist
lorcaserin	-0.115625	Serotonin receptor agonist
tiagabine	-0.0785507	GABA receptor antagonist
lorglumide	-0.118227	CCK receptor antagonist
losartan	0.13896	Angiotensin receptor antagonist
losmapimod	-0.112833	P38 MAPK inhibitor
lovastatin	0.168578	HMGCR inhibitor
loxoprofen	-0.125323	Cyclooxygenase inhibitor
luliconazole	-0.121598	Sterol demethylase inhibitor
lupanine	-0.115636	Sodium channel inhibitor
lurasidone	-0.128286	Dopamine receptor antagonist
LX-1031	-0.191527	Tryptophan hydroxylase inhibitor
LY-2090314	-0.126312	GSK inhibitor
LY-215490	-0.0735622	Glutamate receptor antagonist
LY-2157299	-0.122395	TGF-beta receptor inhibitor
LY-2183240	0.325196	FAAH inhibitor
LY-2603618	-0.0787706	CHK inhibitor
LY-2811376	-0.107028	Beta secretase inhibitor
LY-294002	-0.0841306	PI3K inhibitor
m-3M3FBS	-0.157413	Phospholipase activator
macitentan	-0.131261	Endothelin receptor antagonist
malotilate	-0.123027	Protein synthesis stimulant
mannitol-D	-0.0667531	Diuretic
manumycin-a	-0.0712303	Farnesyltransferase inhibitor
maraviroc	-0.183979	Chemokines antagonist
masitinib	-0.0848209	KIT inhibitor
masoprocol	0.148268	Lipoxygenase inhibitor
maxacalcitol	0.14308	Vitamin D receptor agonist
mazindol	-0.12815	Dopamine receptor antagonist
MBX-2982	-0.0714572	Glucose dependent insulinotropic receptor agonist
MC1568	0.100886	class II HDAC inhibitor
mCPP	-0.0775594	Serotonin receptor agonist
MD-920	-0.0971397	NFKB inhibitor
MDL-73005EF	-0.127438	Serotonin receptor antagonist
mebendazole	-0.120534	Tubulin inhibitor
meclizine	0.130997	Constitutive androstane receptor agonist
meclofenamic-acid	-0.118135	Cyclooxygenase inhibitor
medroxyprogesterone-acetate	-0.109967	Progesterone receptor agonist
mefloquine	-0.0921863	Adenosine receptor antagonist
meglitinide	0.126993	Potassium channel antagonist
meisoindigo	-0.114522	STAT inhibitor
MEK-162	-0.0757785	MEK inhibitor
melatonin	-0.0985182	Melatonin receptor agonist
meloxicam	-0.103888	Cyclooxygenase inhibitor
melperone	-0.0673716	Dopamine receptor antagonist
menadione	-0.0743461	Mitochondrial inhibitor
mepacrine	-0.11085	NFKB inhibitor
mepazine	-0.0953933	Mucus protecting agent
mepivacaine	-0.100011	Potassium channel antagonist
mepyramine	0.111293	Histamine receptor antagonist
merbarone	0.160903	Topoisomerase inhibitor
Merck60	-0.248837	class I HDAC inhibitor
mericitabine	0.119359	HCV inhibitor
mesoridazine	-0.177182	Dopamine receptor antagonist
mestinon	-0.113568	Acetylcholinesterase inhibitor
mestranol	0.139196	Estrogen receptor agonist
mesulergine	0.119352	Dopamine receptor agonist
metamizole	0.108229	Cyclooxygenase inhibitor
metformin	-0.132156	AMPK activator
methazolamide	0.142012	Carbonic anhydrase inhibitor
methiazole	0.217304	Anthelmintic
methimazole	-0.073287	Antithyroid agent
methiopril	-0.0667335	ACE inhibitor
methyl-fasudil	-0.144204	Rho inhibitor
methyldopa	-0.0998181	Adrenergic receptor agonist
methylene-blue	0.125352	Acetylcholinesterase inhibitor
methylnaltrexone	-0.208338	Opioid receptor antagonist
methylprednisolone	-0.112826	Glucocorticoid receptor agonist
methylstat	-0.130255	Histone demethylase inhibitor
metoclopramide	0.123485	Dopamine receptor antagonist
metolazone	-0.0743121	Diuretic
MF-101	-0.192836	Estrogen receptor agonist
MGCD-265	-0.10373	VEGFR inhibitor
MI-2	-0.132279	Menin-MLL Inhibitor
mibampator	-0.0816903	Glutamate receptor antagonist
miconazole	-0.149472	Antibiotic
midodrine	-0.145018	Adrenergic receptor agonist
midostaurin	-0.0758978	FLT3 inhibitor
mifobate	-0.0894439	PPAR receptor antagonist
miglitol	-0.211841	Glucosidase inhibitor
miglustat	-0.109536	Glycosylation inhibitor
milnacipran	-0.100122	Serotonin receptor antagonist
milrinone	0.143996	Phosphodiesterase inhibitor
tracazolate	-0.15378	GABA receptor antagonist
minaprine	0.105728	Serotonin receptor antagonist
minoxidil	-0.15177	KATP activator
mirodenafil	0.114682	Phosphodiesterase inhibitor
mirtazapine	-0.109473	Adrenergic receptor antagonist
mitomycin-c	-0.0486844	DNA inhibitor
mitoxantrone	0.248326	Topoisomerase inhibitor
MK-0773	-0.0783748	Androgen receptor antagonist
MK-0812	0.202365	Chemokines antagonist
MK-1775	0.117325	WEE1 kinase inhibitor
MK-2206	0.124428	AKT inhibitor
MK-2461	0.153996	FGFR inhibitor
ML-161	-0.145073	Protease inhibitor
ML-281	-0.123697	Serine_threonine kinase inhibitor
MLN-0128	0.210198	MTOR inhibitor
MLN-2480	-0.113343	RAF inhibitor
MLN-4924	-0.0853694	Nedd activating enzyme inhibitor
MLN-8054	-0.0733757	Aurora kinase inhibitor
mocetinostat	0.356055	class I HDAC inhibitor
molindone	-0.128567	Dopamine receptor antagonist
molsidomine	-0.134725	Guanylate cyclase activator
motesanib	-0.142589	KIT inhibitor
moxidectin	-0.0987668	Chloride channel blocker
moxifloxacin	-0.138732	Antibiotic
moxonidine	-0.0887336	Imidazoline receptor agonist
mozavaptan	0.168999	Vasopressin receptor antagonist
Mps1-IN-1	-0.0711873	Monopolar spindle 1 kinase inhibitor
MRE-269	0.215103	Prostanoid receptor agonist
MST-312	-0.103063	Telomerase inhibitor
MW-A1-12	0.25337	-
MW-SHH-151	-0.181287	-
MW-STK33-100	0.115852	-
MW-STK33-1C	-0.107514	-
MW-STK33-2B	0.182443	-
MW-STK33-97	-0.139345	-
mycophenolate-mofetil	0.122843	Inosine monophosphate dehydrogenase inhibitor
myricetin	0.191871	Androgen receptor agonist
myriocin	-0.150797	Serine palmitoyltransferase inhibitor
N-6022	-0.103316	GSNOR inhibitor
naftifine	0.121251	Fungal squalene epoxidase inhibitor
naftopidil	0.125361	Adrenergic receptor antagonist
naphazoline	-0.0907489	Adrenergic receptor agonist
narciclasine	-0.201289	LIM kinase activator
nateglinide	-0.172387	Insulin secretagogue
navitoclax	-0.222464	BCL inhibitor
necrostatin-1	0.13173	RIPK inhibitor
nefazodone	-0.123585	Serotonin receptor antagonist
nefopam	-0.115491	Cyclooxygenase inhibitor
nelarabine	-0.0775783	DNA inhibitor
nemonapride	-0.104198	Dopamine receptor antagonist
neratinib	0.191969	EGFR inhibitor
nesbuvir	-0.133961	RNA polymerase inhibitor
netupitant	0.0995566	Tachykinin antagonist
NF-449	-0.124064	Purinergic receptor antagonist
niacin	-0.0633756	Vitamin
nicaraven	-0.159045	Free radical scavenger
nicardipine	-0.127763	Calcium channel blocker
nicergoline	-0.113921	Adrenergic receptor antagonist
niclosamide	-0.0810858	DNA inhibitor
nicotinamide	-0.0847797	Protein synthesis stimulant
nifedipine	-0.127555	Calcium channel blocker
niguldipine	-0.0783969	Adrenergic receptor antagonist
nikethamide	-0.1039	Immunostimulant
nilotinib	-0.0854576	Bcr-Abl inhibitor
nimesulide	-0.0876635	Cyclooxygenase inhibitor
nimodipine	0.125344	Calcium channel blocker
nintedanib	0.130009	FGFR inhibitor
nisoxetine	-0.0822928	Norepinephrine inhibitor
nitrendipine	-0.109905	Calcium channel blocker
nizofenone	-0.110892	Ion channel antagonist
NMS-1286937	0.207129	PLK inhibitor
norgestrel	-0.113346	Progesterone receptor agonist
nortriptyline	-0.0294372	Tricyclic antidepressant
noscapine	0.116557	Bradykinin receptor antagonist
novobiocin	-0.0706367	Antibiotic
NPK76-II-72-1	-0.104876	PLK inhibitor
NSC-23766	0.0862766	Ras GTPase inhibitor
NSC-4644	-0.142937	ACAT inhibitor
NSC-632839	0.128318	Ubiquitin specific protease inhibitor
NSC-663284	-0.0659177	CDC inhibitor
NSC-95397	-0.131678	CDC inhibitor
NSI-189	0.128692	Neurotrophic agent
NU-1025	-0.205715	PARP inhibitor
NU-7026	-0.164382	DNA-PK inhibitor
nutlin-3	-0.249282	MDM inhibitor
NVP-AUY922	0.170804	HSP inhibitor
NVP-BEZ235	0.132529	MTOR inhibitor
NVP-BGJ398	-0.16383	FGFR inhibitor
NVP-BHG712	0.147865	Ephrin inhibitor
NVP-DPP728	0.115814	Dipeptidyl peptidase inhibitor
NVP-TAE226	0.261842	Protein tyrosine kinase inhibitor
NVP-TAE684	-0.0869146	ALK inhibitor
NXY-059	-0.162884	Free radical scavenger
oglemilast	-0.0934303	Phosphodiesterase inhibitor
olaparib	-0.0767367	PARP inhibitor
oligomycin-a	0.141618	ATP synthase inhibitor
olmesartan-medoxomil	-0.0890259	Angiotensin receptor antagonist
omecamtiv-mecarbil	-0.108699	Cardiac myosin activator
ONO-4059	-0.147166	BTK inhibitor
oprozomib	-0.162962	Proteasome inhibitor
orantinib	-0.182104	PDGFR inhibitor
ORE-1001	0.164664	ACE inhibitor
ORG-9768	-0.107759	CSF1R inhibitor
orphenadrine	-0.095932	Acetylcholine receptor antagonist
orteronel	-0.108317	Androgen receptor antagonist
oseltamivir-carboxylate	0.130669	Neuraminidase inhibitor
OSI-930	-0.17678	KIT inhibitor
otamixaban	-0.114829	Coagulation factor inhibitor
otilonium	-0.183819	Acetylcholine receptor antagonist
OTS-167	-0.0969428	Maternal embryonic leucine zipper kinase inhibitor
oxandrolone	-0.090126	Androgen receptor agonist
oxatomide	-0.0654419	Histamine receptor antagonist
oxfendazole	-0.165397	Anthelmintic
oxiconazole	-0.1415	Antibiotic
oxiperomide	-0.0737204	Dopamine receptor antagonist
oxybenzone	0.127019	Lipase inhibitor
oxybutynin	0.163965	Acetylcholine receptor antagonist
oxypurinol	-0.109315	Xanthine oxidase inhibitor
ozagrel	0.123235	Thromboxane synthase inhibitor
PA-824	-0.10176	Nitric oxide stimulant
PAC-1	0.242665	Caspase activator
paclitaxel	0.151582	Tubulin inhibitor
palbociclib	0.279468	CDK inhibitor
palmitoylethanolamide	0.144566	Cannabinoid receptor agonist
palomid-529	-0.110905	MTOR inhibitor
paracetamol	-0.0901891	Cyclooxygenase inhibitor
parbendazole	-0.19692	Tubulin inhibitor
paroxetine	0.153062	Selective serotonin reuptake inhibitor
parthenolide	-0.0603324	NFKB inhibitor
pasireotide	-0.134347	Somatostatin receptor agonist
pazopanib	-0.0930554	VEGFR inhibitor
PCI-24781	0.14506	pan-HDAC inhibitor
PCI-29732	0.106467	BTK inhibitor
PD-0325901	0.269131	MEK inhibitor
PD-123319	-0.0944437	ACE inhibitor
PD-169316	-0.172514	P38 MAPK inhibitor
PD-198306	0.107111	MEK inhibitor
PD-98059	-0.117126	MEK inhibitor
pemetrexed	-0.229577	Dihydrofolate reductase inhibitor
penciclovir	0.147372	DNA inhibitor
penfluridol	-0.109292	Calcium channel blocker
pentamidine	-0.110931	Anti-pneumocystis agent
pentoxifylline	-0.0598908	Phosphodiesterase inhibitor
perhexiline	0.277771	Carnitine palmitoyltransferase inhibitor
perindopril	0.223309	ACE inhibitor
PF-02545920	0.103329	Phosphodiesterase inhibitor
PF-03084014	-0.114601	Gamma secretase inhibitor
PF-03758309	0.31978	P21 activated kinase inhibitor
PF-04136309	-0.0808082	Chemokines antagonist
PF-04217903	-0.0829752	MET inhibitor
PF-04447943	-0.130494	Phosphodiesterase inhibitor
PF-04457845	-0.0716964	FAAH inhibitor
PF-04620110	-0.112739	Diacylglycerol acyltransferase inhibitor
PF-04691502	-0.100402	MTOR inhibitor
PF-05212384	0.152899	MTOR inhibitor
PF-06465469	0.13892	ITK inhibitor
PF-3845	0.12385	FAAH inhibitor
PF-562271	0.123651	Focal adhesion kinase inhibitor
PF-573228	0.150099	Focal adhesion kinase inhibitor
PF-750	-0.113626	FAAH inhibitor
PFI-1	-0.0819084	Bromodomain inhibitor
PH-797804	0.185724	P38 MAPK inhibitor
PHA-767491	-0.197875	CDC inhibitor
phenazone	0.130536	Cyclooxygenase inhibitor
phenethyl-isothiocyanate	-0.138777	Carcinogen
phenothiazine	-0.1296	Dopamine receptor antagonist
phenoxazine	-0.180731	-
phenprocoumon	-0.0782614	Vitamin K antagonist
phentermine	-0.0695823	Dopamine receptor antagonist
phentolamine	0.109015	Adrenergic receptor antagonist
phenylacetylglutamine	-0.108474	Microbial metabolite
phenylephrine	-0.124573	Adrenergic receptor agonist
phenytoin	0.0915324	Hydantoin antiepileptic
phloretin	0.209641	Sodium channel inhibitor
physostigmine	0.00478936	Acetylcholinesterase inhibitor
PI-103	0.140916	PI3K inhibitor
PI-828	0.12546	PI3K inhibitor
piclamilast	0.132422	Phosphodiesterase inhibitor
picolinic-acid	-0.108214	Chelating agent
pifithrin-alpha	0.162667	p53 inhibitor
pifithrin-mu	-0.138869	p53 inhibitor
PIK-75	-0.0554582	PI3K inhibitor
PIK-90	0.146527	PI3K inhibitor
piketoprofen	-0.15166	Cyclooxygenase inhibitor
pilaralisib	-0.133378	PI3K inhibitor
pilocarpine	0.149948	Acetylcholine receptor agonist
pimavanserin	-0.10994	Serotonin receptor antagonist
pimecrolimus	0.200459	Calcineurin inhibitor
pimobendan	-0.10185	Calcium channel blocker
pimozide	0.155416	Dopamine receptor antagonist
pinacidil	-0.0834891	ATP channel activator
pinaverium	0.158264	Calcium channel blocker
pindolol	0.0948676	Adrenergic receptor antagonist
pioglitazone	0.118024	PPAR receptor agonist
piperidolate	-0.163832	Acetylcholine receptor antagonist
piperlongumine	-0.209278	Glutathione transferase inhibitor
pirenoxine	-0.0917834	Antioxidant
piretanide	-0.103042	Glucocorticoid receptor agonist
pirfenidone	0.103577	TGF-beta receptor inhibitor
piribedil	-0.123538	Dopamine receptor agonist
PJ-34	-0.140662	PARP inhibitor
PK-11195	-0.0707277	Benzodiazepine receptor antagonist
PKCbeta-inhibitor	-0.149706	PKC inhibitor
plerixafor	-0.270959	Chemokines antagonist
PNU-74654	0.327643	Beta catenin inhibitor
pomalidomide	0.183247	Angiogenesis inhibitor
ponatinib	0.143785	Bcr-Abl inhibitor
PP-110	0.152373	-
PP-30	0.247853	RAF inhibitor
pralatrexate	0.294345	Dihydrofolate reductase inhibitor
pranlukast	-0.101196	Leukotriene inhibitor
pravastatin	-0.130964	HMGCR inhibitor
prazosin	0.172038	Adrenergic receptor antagonist
prednisone	0.0131219	Glucocorticoid receptor agonist
preladenant	0.134497	Adenosine receptor antagonist
prima-1-met	-0.180377	Thioredoxin inhibitor
PRIMA1	-0.220887	Acetylcholinesterase inhibitor
primaquine	-0.0603616	Antimalarial
probenecid	-0.0712958	Uricosuric
probucol	-0.0999426	Atherogenesis inhibitor
procainamide	-0.0910971	Sodium channel inhibitor
proglumide	-0.100943	CCK receptor antagonist
promazine	-0.130841	Dopamine receptor antagonist
promethazine	-0.151377	Histamine receptor antagonist
propentofylline	-0.118032	Acetylcholinesterase inhibitor
propranolol	0.0283924	Adrenergic receptor antagonist
prostaglandin-a1	-0.06737	Prostanoid receptor antagonist
prostratin	0.21357	PKC activator
protriptyline	0.14397	Tricyclic antidepressant
PRT-062070	-0.0814119	JAK inhibitor
PRT-062607	-0.1038	Syk inhibitor
PT-630	-0.198492	Dipeptidyl peptidase inhibitor
PTB1	-0.0804243	Tyrosine phosphatase inhibitor
purmorphamine	-0.0506935	Smoothened receptor agonist
PX-12	0.267946	Thioredoxin inhibitor
pyrazinoylguanidine	-0.138161	Diuretic
pyrazolanthrone	0.0824174	JNK inhibitor
pyrvinium-pamoate	0.198094	Androgen receptor antagonist
QL-XI-92	-0.125099	DDR1 inhibitor
QS-11	0.2422	ARFGAP inhibitor
quercetin	-0.082356	Polar auxin transport inhibitor
quetiapine	-0.0650602	Dopamine receptor antagonist
quiflapon	0.192779	Leukotriene inhibitor
quinidine	-0.103138	Sodium channel inhibitor
quinine	-0.202434	Hemozoin biocrystallization inhibitor
quinoclamine	-0.139196	NFKB inhibitor
quizartinib	0.139701	FLT3 inhibitor
R-428	0.204497	AXL kinase inhibitor
R-547	0.272544	CDK inhibitor
RAF-265	0.158127	RAF inhibitor
raloxifene	0.16555	Estrogen receptor antagonist
raltegravir	-0.0736979	HIV inhibitor
ranitidine	-0.0771095	Histamine receptor antagonist
ranolazine	0.128955	Sodium channel inhibitor
rasagiline	0.131503	Monoamine oxidase inhibitor
rebastinib	-0.122664	Bcr-Abl inhibitor
reboxetine	-0.105456	Adrenergic receptor antagonist
refametinib	0.24116	MEK inhibitor
regadenoson	-0.106141	Adenosine receptor agonist
regorafenib	-0.0863335	FGFR inhibitor
relcovaptan	-0.12652	Vasopressin receptor antagonist
repaglinide	-0.114213	Insulin secretagogue
resatorvid	-0.163675	TLR antagonist
reserpine	0.115325	Vesicular monoamine transporter inhibitor
resiquimod	0.107267	TLR agonist
resminostat	0.157117	pan-HDAC inhibitor
resorcinol	0.105779	Phosphodiesterase inhibitor
resveratrol	-0.0959606	MTOR inhibitor
REV-5901	0.152723	Leukotriene inhibitor
RG-108	-0.100531	DNMTs inhibitor
RG-2833	0.18114	class I HDAC inhibitor
rhodomyrtoxin-b	0.11965	Carcinogen
ribavirin	-0.0765301	Antiviral
rifabutin	-0.0809804	Protein synthesis inhibitor
rifaximin	0.119426	RNA synthesis inhibitor
rigosertib	0.314124	PLK inhibitor
rilmenidine	-0.158691	Adrenergic receptor agonist
rimantadine	-0.086307	Antiviral
rimcazole	-0.101621	Sigma receptor antagonist
rimexolone	-0.15773	Glucocorticoid receptor agonist
rimonabant	-0.0953764	Cannabinoid receptor antagonist
riociguat	0.0963412	Guanylate cyclase activator
ripasudil	0.130237	Rho inhibitor
risperidone	-0.0819685	Dopamine receptor antagonist
RITA	0.109026	MDM inhibitor
ritonavir	0.0394965	HIV inhibitor
rivaroxaban	-0.0852537	Coagulation factor inhibitor
rizatriptan	0.12252	Serotonin receptor agonist
RN-486	-0.0601616	-
Ro-28-1675	0.135869	Glucokinase activator
Ro-4987655	0.229631	MEK inhibitor
Ro-90-7501	0.140954	Beta amyloid inhibitor
rociletinib	-0.0736932	EGFR inhibitor
rocuronium	-0.0797936	Acetylcholine receptor antagonist
roflumilast	-0.0678122	Phosphodiesterase inhibitor
rolipram	-0.0982109	Phosphodiesterase inhibitor
romidepsin	-0.0165497	pan-HDAC inhibitor
roquinimex	-0.12724	Angiogenesis inhibitor
rosiglitazone	-0.0738756	PPAR receptor agonist
rosuvastatin	-0.155866	HMGCR inhibitor
rotenone	0.190794	Mitochondrial inhibitor
rottlerin	-0.110353	PKC inhibitor
rotundine	-0.12656	Serotonin receptor agonist
RS-127445	-0.0790721	Serotonin receptor antagonist
RS-23597-190	-0.132647	Serotonin receptor antagonist
rucaparib	-0.10267	PARP inhibitor
rupatadine	-0.0817355	Histamine receptor antagonist
rutin	-0.0956017	Antioxidant
ruxolitinib	-0.0931032	JAK inhibitor
ryuvidine	0.130652	CDK inhibitor
S-18986	-0.098847	Glutamate receptor antagonist
sacubitril	0.117391	Neprilysin inhibitor
safinamide	0.0985469	Dopamine receptor antagonist
safingol	0.202063	PKC inhibitor
salermide	0.371492	SIRT inhibitor
salirasib	0.123608	MTOR inhibitor
SAR-245409	-0.127275	PI3K inhibitor
saracatinib	-0.0951797	Src inhibitor
sarcosine	-0.0974106	GlyT-1 inhibitor
sasapyrine	-0.091216	NFKB inhibitor
SB-203580	0.0995336	P38 MAPK inhibitor
SB-216763	-0.105836	GSK inhibitor
SB-225002	0.259213	Chemokines antagonist
SB-2343	0.126104	MTOR inhibitor
SB-239063	-0.0994052	P38 MAPK inhibitor
SB-271046	0.100589	Serotonin receptor antagonist
SB-525334	-0.102282	TGF-beta receptor inhibitor
SB-705498	-0.0735475	TRPV antagonist
SB-756050	-0.107701	G protein-coupled receptor agonist
SB-939	0.200762	pan-HDAC inhibitor
SCH-28080	-0.0768937	ATPase inhibitor
SCH-79797	0.219823	Proteasome inhibitor
secnidazole	-0.116783	Antibiotic
miltefosine	-0.170558	PI3K inhibitor
selamectin	-0.11551	Nematocide
selumetinib	-0.0710808	MEK inhibitor
seocalcitol	0.21083	Vitamin D receptor agonist
SEP-227900	-0.154259	D-Amino Acid Oxidase Inhibitor
serdemetan	0.151587	MDM inhibitor
sertaconazole	-0.0995104	Sterol demethylase inhibitor
sertindole	0.192236	Dopamine receptor antagonist
sertraline	0.083009	Serotonin receptor antagonist
SGI-1776	-0.0863995	PIM inhibitor
SGX-523	-0.115921	HGF receptor inhibitor
SID-26681509	0.235684	Cathepsin inhibitor
sildenafil	-0.102613	Phosphodiesterase inhibitor
silibinin	-0.0934252	Cytochrome P450 inhibitor
silybin-b	-0.119491	flavonolignan
silychristin	-0.0691154	MCT8 inhibitor
silydianin	-0.141809	PTP1B inhibitor
simeprevir	0.16618	HCV inhibitor
simvastatin	-0.172822	HMGCR inhibitor
sirolimus	0.147624	MTOR inhibitor
SJ-172550	-0.112919	MDM inhibitor
SKI-II	0.287964	Sphingosine kinase inhibitor
SL-0101-1	-0.0990454	RSK inhibitor
SMER-28	0.154408	Autophagy inducer
SN-38	0.161135	Topoisomerase inhibitor
sobetirome	-0.0361928	Thyroid hormone inhibitor
sodium-butyrate	-0.164189	pan-HDAC inhibitor
sodium-gualenate	-0.166709	Antacid
sofalcone	-0.0935352	Mucus protecting agent
sonidegib	-0.141254	Smoothened receptor antagonist
sotrastaurin	0.132772	PKC inhibitor
sparfosic-acid	-0.134762	Aspartate carbamoyltransferase inhibitor
spectinomycin	0.123548	Antibiotic
spiramide	0.130991	Dopamine receptor antagonist
spironolactone	-0.104829	Mineralocorticoid receptor antagonist
SR-27897	-0.0681825	CCK receptor antagonist
SR-33805	-0.0609532	Calcium channel blocker
SRT-1720	-0.179903	SIRT activator
ST-1859	-0.142567	Beta amyloid inhibitor
STA-5326	0.229179	Interleukin inhibitor
stavudine	-0.0620501	DNA inhibitor
STK-064652	-0.116759	-
strophanthidin	-0.115251	ATPase inhibitor
SU-014813	0.133958	PDGFR inhibitor
sulbactam	-0.0961591	Beta lactamase inhibitor
sulbutiamine	-0.143363	Acetylcholine receptor antagonist
sulfafurazole	-0.0989626	Antibiotic
sulforaphane	-0.172911	Carcinogen
sumatriptan	-0.089333	Serotonin receptor agonist
sunitinib	0.186959	FLT3 inhibitor
suprofen	-0.174768	Cyclooxygenase inhibitor
suvorexant	-0.116646	Orexin receptor antagonist
swainsonine	0.129003	Alpha mannosidase inhibitor
syringic-acid	0.173112	-
T-5224	-0.0837077	AP inhibitor
T-5345967	-0.137681	-
tacedinaline	0.199502	class I HDAC inhibitor
tacrine	-0.078157	Acetylcholinesterase inhibitor
tacrolimus	0.174818	Calcineurin inhibitor
tadalafil	-0.0734249	Phosphodiesterase inhibitor
tagatose	-0.137065	Phospholipase inhibitor
TAK-285	0.0354404	EGFR inhibitor
TAK-715	-0.103325	P38 MAPK inhibitor
TAK-733	0.309704	MEK inhibitor
taladegib	-0.136649	Smoothened receptor antagonist
talazoparib	-0.0631119	PARP inhibitor
talinolol	0.117275	Adrenergic receptor antagonist
talnetant	-0.0942322	Tachykinin antagonist
taltirelin	-0.103295	Thyrotropin releasing hormone receptor agonist
tamibarotene	-0.133291	Retinoid receptor agonist
tamoxifen	0.117012	Estrogen receptor antagonist
tamsulosin	0.126294	Adrenergic receptor antagonist
tanaproget	0.102176	Progesterone receptor agonist
tanespimycin	0.150298	HSP inhibitor
taranabant	-0.155197	Cannabinoid receptor antagonist
taselisib	0.12093	PI3K inhibitor
tasisulam	0.136624	Apoptosis stimulant
tasquinimod	-0.0807694	Angiogenesis inhibitor
taxifolin	-0.064025	Opioid receptor antagonist
tazarotene	0.150888	Retinoid receptor agonist
tecastemizole	-0.0791896	Histamine receptor antagonist
tedizolid	0.0971607	Antibiotic
telatinib	-0.0581196	KIT inhibitor
telcagepant	0.129812	Calcitonin antagonist
telmisartan	-0.0580975	Angiotensin receptor antagonist
telotristat	0.311481	Serotonin receptor antagonist
etomidate	-0.132719	GABA receptor agonist
temoporfin	-0.117763	Radical formation stimulant
temozolomide	0.123066	DNA inhibitor
temsirolimus	0.203972	MTOR inhibitor
teneligliptin	-0.164185	Dipeptidyl peptidase inhibitor
teniposide	-0.126093	Topoisomerase inhibitor
tert-butylhydroquinone	0.182551	Nrf2 activator
tetrabenazine	-0.0670515	Vesicular monoamine transporter inhibitor
exalamide	-0.124394	Antiviral
tetradecylthioacetic-acid	-0.105998	Lipid peroxidase inhibitor
tetrahydrouridine	-0.0173751	Cytidine deaminase inhibitor
tetrindole	0.0926591	Monoamine oxidase inhibitor
TG-100115	0.0421363	PI3K inhibitor
TG-100801	-0.111838	Src inhibitor
TG-101348	-0.109672	JAK inhibitor
TGX-115	0.172509	PI3K inhibitor
thalidomide	0.102029	TNF inhibitor
thapsigargin	0.255914	ATPase inhibitor
theobromine	-0.122365	Phosphodiesterase inhibitor
theophylline	0.106556	Adenosine receptor antagonist
thiazolopyrimidine	-0.140836	CDC inhibitor
thioguanine	0.152698	Purine antagonist
thiomersal	0.127662	Antibiotic
thioridazine	0.139113	Dopamine receptor antagonist
thiothixene	0.107284	Dopamine receptor antagonist
tiabendazole	-0.103938	Angiogenesis inhibitor
AGP-103	-0.105693	Membrane integrity inhibitor
tiapride	-0.0796522	Dopamine receptor antagonist
tibolone	-0.150899	Estrogen receptor agonist
ticagrelor	0.138794	Purinergic receptor antagonist
ticlopidine	-0.087598	Purinergic receptor antagonist
timonacic	-0.0838124	Antioxidant
tioconazole	0.131501	Sterol demethylase inhibitor
tioguanine	-0.134765	Purine antagonist
tipifarnib	-0.11336	Farnesyltransferase inhibitor
tipifarnib-P2	0.15176	Farnesyltransferase inhibitor
tipiracil	0.269346	Thymidine phosphorylase inhibitor
tirapazamine	0.0576855	DNA inhibitor
tirasemtiv	-0.0927789	Troponin activator
tirofiban	0.138517	Platelet aggregation inhibitor
tivantinib	-0.0779976	Tyrosine kinase inhibitor
tivozanib	-0.122798	VEGFR inhibitor
TL-HRAS-61	0.155119	-
tobramycin	0.10762	Antibiotic
tofacitinib	-0.0853337	JAK inhibitor
tolazamide	0.144821	ATP channel blocker
tolbutamide	-0.119083	ATP channel blocker
tolfenamic-acid	-0.0899379	Cyclooxygenase inhibitor
tolnaftate	-0.149213	Fungal squalene epoxidase inhibitor
tomelukast	-0.0865892	Leukotriene inhibitor
tonabersat	-0.0736495	Gap junction modulator
topiroxostat	-0.152827	Xanthine oxidase inhibitor
topotecan	-0.0445377	Topoisomerase inhibitor
torcitabine	-0.0683403	DNA inhibitor
torin-1	0.159625	MTOR inhibitor
tosedostat	0.194533	Peptidase inhibitor
tozasertib	-0.0978781	Aurora kinase inhibitor
TPCA-1	0.0889099	IKK inhibitor
tetracaine	-0.0710499	Membrane integrity inhibitor
trametinib	-0.0669096	MEK inhibitor
tramiprosate	-0.0985104	Beta amyloid inhibitor
tranylcypromine	-0.0812501	Monoamine oxidase inhibitor
trapidil	0.13731	PDGFR inhibitor
trehalose	-0.120179	Pharmacological chaperone
tretinoin	0.187516	Retinoid receptor agonist
triacsin-c	-0.172317	Adrenergic receptor antagonist
triamcinolone	-0.136149	Glucocorticoid receptor agonist
triclabendazole	-0.0985221	Tubulin inhibitor
trifluoperazine	-0.0776079	Dopamine receptor antagonist
triflupromazine	0.168963	Dopamine receptor antagonist
trifluridine	0.18107	DNA inhibitor
trilostane	0.159713	3-beta-HSD1 inhibitor
trimebutine	0.11474	Opioid receptor agonist
trimethobenzamide	-0.0656556	Histamine receptor antagonist
triptolide	0.269967	RNA polymerase inhibitor
troglitazone	-0.0976191	PPAR receptor agonist
trovafloxacin	0.121769	Antibiotic
TTNPB	0.253994	Retinoid receptor agonist
TUL-XVIII076	0.0448822	-
TUL-XX023	-0.119334	-
TUL-XXI039	-0.141709	Serine_threonine kinase inhibitor
TUL_XIX002	-0.123347	-
TUL_XIX003	0.173486	-
TUL_XX087	-0.146723	-
TUL_XXI035	-0.13065	-
TW-37	0.313901	BCL inhibitor
tyrphostin	-0.0907277	EGFR inhibitor
tyrphostin-1	-0.168242	EGFR inhibitor
U-0126	-0.0671107	MEK inhibitor
UK-356618	-0.108704	Metalloproteinase inhibitor
ulipristal	0.179936	Progesterone receptor antagonist
umeclidinium	0.183688	Acetylcholine receptor antagonist
UNC-0321	-0.13787	G9a inhibitor
UNC-0638	-0.0534809	G9a inhibitor
UNC-1215	-0.106469	L3MBTL antagonist
UNC-669	-0.0801929	L3MBTL antagonist
urea	-0.127394	Hydroxy radical formation stimulant
ursodeoxycholyltaurine	0.114671	Cholesterol inhibitor
ursolic-acid	-0.0600684	11-beta-HSD1 inhibitor
UTMB-00042	-0.12676	-
valdecoxib	0.164234	Cyclooxygenase inhibitor
valproic-acid	-0.123122	class I HDAC inhibitor
valrubicin	-0.0417822	DNA inhibitor
valsartan	-0.13887	Angiotensin receptor antagonist
vandetanib	-0.0684712	EGFR inhibitor
vanoxerine	-0.162839	Dopamine receptor antagonist
vardenafil	-0.125761	Phosphodiesterase inhibitor
varenicline	-0.0818807	Acetylcholine receptor agonist
VE-821	-0.113095	ATM_ATR kinase inhibitor
veliparib	-0.113229	PARP inhibitor
vemurafenib	0.119396	RAF inhibitor
venlafaxine	0.0970653	Serotonin receptor antagonist
VER-155008	0.184457	HSP inhibitor
verapamil	-0.235771	Calcium channel blocker
VGX-1027	-0.00891175	TNF inhibitor
vicriviroc	-0.100964	Chemokines antagonist
vidarabine	0.15553	Antiviral
vilazodone	0.151718	Serotonin receptor antagonist
vinblastine	0.234308	Tubulin inhibitor
vinburnine	0.147645	Adrenergic receptor antagonist
vincamine	-0.0723927	Adrenergic receptor antagonist
vinpocetine	-0.0636423	Phosphodiesterase inhibitor
vismodegib	0.144641	Hedgehog pathway inhibitor
voglibose	-0.0996638	Glucosidase inhibitor
volasertib	0.0997339	PLK inhibitor
vorinostat	0.138884	pan-HDAC inhibitor
vortioxetine	-0.0818339	Serotonin receptor agonist
voxtalisib	0.168027	MTOR inhibitor
VT-464	-0.112928	Cytochrome P450 inhibitor
VTP-27999	-0.11516	Renin inhibitor
VU-0418947-2	-0.0347762	HIF modulator
VX-222	-0.0708118	HCV inhibitor
VX-661	0.136809	CFTR channel agonist
VX-745	-0.0652831	P38 MAPK inhibitor
WAY-362450	-0.182408	FXR agonist
withaferin-a	0.149798	IKK inhibitor
wortmannin	-0.0838495	PI3K inhibitor
WYE-125132	-0.102833	MTOR inhibitor
WYE-354	0.212206	MTOR inhibitor
WZ-4002	-0.0986327	EGFR inhibitor
WZ-7043	-0.100817	CSF1R inhibitor
XAV-939	-0.176423	Tankyrase inhibitor
XBD-173	0.100718	Benzodiazepine receptor agonist
XL-147	-0.10699	PI3K inhibitor
XMD-1150	-0.0720578	LRRK inhibitor
XMD-1499	0.0934449	Ephrin inhibitor
XMD-885	0.0986644	MEK inhibitor
XMD-892	-0.0752426	MEK inhibitor
Y-26763	0.113257	Potassium channel activator
Y-27152	-0.0834292	Potassium channel activator
Y-27632	-0.0881233	Rho inhibitor
YK-4279	-0.101369	Apoptosis stimulant
YM-155	-0.0915551	Survivin inhibitor
YM-976	-0.0888104	Phosphodiesterase inhibitor
yohimbine	-0.144438	Adrenergic receptor antagonist
zalcitabine	-0.161345	Nucleoside reverse transcriptase inhibitor
zaleplon	-0.120852	Benzodiazepine receptor agonist
zardaverine	-0.116227	Phosphodiesterase inhibitor
zebularine	-0.138929	DNMTs inhibitor
zidovudine	0.125725	Reverse transcriptase inhibitor
zileuton	-0.15068	Leukotriene inhibitor
ZK-200775	-0.118798	AMPA antagonist
ZK-811752	-0.139557	Chemokines antagonist
ZK-93423	-0.0941695	Benzodiazepine receptor agonist
ZK-93426	0.134205	Benzodiazepine receptor antagonist
ZM-336372	0.275193	RAF inhibitor
ZM-39923	-0.100348	JAK inhibitor
ZM-447439	-0.104498	Aurora kinase inhibitor
zofenopril-calcium	-0.129351	ACE inhibitor
zolpidem	-0.099556	Benzodiazepine receptor agonist
zonisamide	0.128496	Sodium channel inhibitor
zoxazolamine	0.07689	Muscle relaxant

## Sheet: GSVA_GS_1
MOA	GSVA_score	-log10 p-value
Bromodomain inhibitor	-0.33786	1.0302
ATPase inhibitor	-0.259809	1.97316
Histone lysine methylation inhibitor	-0.211528	2.45477
VEGFR inhibitor	-0.176237	1.29066
ATM_ATR kinase inhibitor	-0.176262	4.18202
BTK inhibitor	-0.122228	1.08402
Sodium channel inhibitor	-0.114571	1.61397
Glucocorticoid receptor agonist	-0.10002	1.27876
FLT3 inhibitor	-0.0847312	2.05967
GABA receptor agonist	-0.0790008	1.00381
MDM inhibitor	-0.0764546	1.01564
Cyclooxygenase inhibitor	-0.075236	1.83494
Retinoid receptor agonist	-0.0693392	0.782664
Apoptosis stimulant	-0.067059	0.702631
Ephrin inhibitor	-0.057277	0.373941
JAK inhibitor	-0.0418899	0.648778
Antiviral	-0.0206376	0.577523
PI3K inhibitor	-0.0194947	0.63798
PPAR receptor agonist	-0.0131684	0.619316
Potassium channel activator	-0.00891454	0.446834
HMGCR inhibitor	0.0193785	0.138888
Rho inhibitor	0.024668	0.135827
P38 MAPK inhibitor	0.0280675	0.191554
Angiotensin receptor antagonist	0.0310323	0.358415
Calcium channel blocker	0.0342904	0.101089
IKK inhibitor	0.0401122	0.375546
Serotonin receptor agonist	0.0581408	0.223572
Phosphodiesterase inhibitor	0.0612879	0.203386
NFKB inhibitor	0.0648662	0.15019
GABA receptor antagonist	0.066053	0.317782
Chemokines antagonist	0.0670233	0.0917307
PDGFR inhibitor	0.0678109	0.281024
Glutamate receptor antagonist	0.0690912	0.267739
HSP inhibitor	0.0718748	0.220098
Dopamine receptor agonist	0.072349	0.368801
Leukotriene inhibitor	0.0749144	0.227285
Adenosine receptor antagonist	0.0788709	0.352205
Estrogen receptor agonist	0.0898404	0.162016
EGFR inhibitor	0.0917235	0.505581
Progesterone receptor agonist	0.0945814	0.53181
BCL inhibitor	0.107005	0.286038
Benzodiazepine receptor agonist	0.108331	0.490194
Acetylcholinesterase inhibitor	0.112825	0.253874
Bcr-Abl inhibitor	0.114484	0.363737
Dopamine receptor antagonist	0.118497	0.4872
Aurora kinase inhibitor	0.131116	0.465772
RAF inhibitor	0.137498	0.472802
HIV inhibitor	0.138225	0.562098
Src inhibitor	0.141995	0.363178
Histamine receptor antagonist	0.142159	0.392152
Antibiotic	0.168769	0.611329
Serotonin receptor antagonist	0.177505	0.779181
class I HDAC inhibitor	0.19103	0.337307
Adrenergic receptor antagonist	0.195344	0.748844
Acetylcholine receptor antagonist	0.205168	0.680694
Adrenergic receptor agonist	0.205886	0.711153
PKC inhibitor	0.210914	0.428084
Sterol demethylase inhibitor	0.211027	0.527898
Acetylcholine receptor agonist	0.214902	0.772481
MEK inhibitor	0.220598	0.741376
PARP inhibitor	0.221198	0.914546
KIT inhibitor	0.226138	1.24551
ACE inhibitor	0.228267	0.421712
MTOR inhibitor	0.233056	0.968393
Estrogen receptor antagonist	0.248646	0.587329
Tubulin inhibitor	0.248708	0.698809
PLK inhibitor	0.263083	0.740862
AKT inhibitor	0.264819	0.802165
DNA inhibitor	0.278362	1.51273
JNK inhibitor	0.305038	0.816296
ALK inhibitor	0.354634	0.85247
ATP channel blocker	0.392686	0.870096
FGFR inhibitor	0.399326	1.35537
Potassium channel antagonist	0.39991	0.998256
pan-HDAC inhibitor	0.450066	1.65731
Androgen receptor antagonist	0.461018	2.02724
Topoisomerase inhibitor	0.46147	1.63579
CDK inhibitor	0.66214	3.83767

## Sheet: GSVA_GS_2
MOA	GSVA_score	-log10 p-value
ATM_ATR kinase inhibitor	-0.395348	5.27847
BTK inhibitor	-0.264125	2.42322
Bromodomain inhibitor	-0.245654	3.27231
Benzodiazepine receptor agonist	-0.21469	0.912977
Histone lysine methylation inhibitor	-0.196395	2.56312
PARP inhibitor	-0.180236	1.68801
JAK inhibitor	-0.176763	10.0747
Rho inhibitor	-0.167667	0.971461
VEGFR inhibitor	-0.155762	0.997323
HMGCR inhibitor	-0.154516	0.729756
Glucocorticoid receptor agonist	-0.148665	1.25427
Acetylcholinesterase inhibitor	-0.116138	1.45285
KIT inhibitor	-0.0885709	0.782459
Antibiotic	-0.053486	1.54624
Serotonin receptor antagonist	-0.0327635	0.598228
Apoptosis stimulant	-0.019907	0.626507
Antiviral	-0.00926978	0.583922
Serotonin receptor agonist	-0.00115775	0.644861
Acetylcholine receptor agonist	0.000794073	0.137122
ALK inhibitor	0.00203377	0.17502
Glutamate receptor antagonist	0.0174894	0.088343
Aurora kinase inhibitor	0.0241831	0.125078
Androgen receptor antagonist	0.0321544	0.161692
Potassium channel activator	0.0322422	0.243433
HIV inhibitor	0.0382793	0.148772
ATP channel blocker	0.0385005	0.296082
Calcium channel blocker	0.0390937	0.0896177
Sodium channel inhibitor	0.043551	0.188008
Histamine receptor antagonist	0.0472328	0.190717
Bcr-Abl inhibitor	0.0497742	0.288559
Adenosine receptor antagonist	0.0581925	0.178599
MDM inhibitor	0.0679843	0.256944
PKC inhibitor	0.0704079	0.160817
Chemokines antagonist	0.0756928	0.125401
Adrenergic receptor agonist	0.0788132	0.27909
Angiotensin receptor antagonist	0.0797727	0.102177
Phosphodiesterase inhibitor	0.0820227	0.318071
JNK inhibitor	0.0842108	0.474775
GABA receptor antagonist	0.0845957	0.299193
PPAR receptor agonist	0.0872765	0.303938
Src inhibitor	0.0873441	0.316899
Estrogen receptor agonist	0.0913542	0.294205
Dopamine receptor antagonist	0.0921041	0.211215
Cyclooxygenase inhibitor	0.0931817	0.296006
Dopamine receptor agonist	0.101953	0.228134
PI3K inhibitor	0.108344	0.397957
Adrenergic receptor antagonist	0.108906	0.543551
Sterol demethylase inhibitor	0.109651	0.335839
P38 MAPK inhibitor	0.10988	0.37405
Progesterone receptor agonist	0.112286	0.559712
PDGFR inhibitor	0.137636	0.289678
Acetylcholine receptor antagonist	0.154075	0.373146
BCL inhibitor	0.159796	0.240939
Potassium channel antagonist	0.163683	0.314073
NFKB inhibitor	0.188576	0.550338
Leukotriene inhibitor	0.207102	0.512516
Estrogen receptor antagonist	0.218336	0.72563
EGFR inhibitor	0.227345	0.696764
ACE inhibitor	0.228173	0.512374
IKK inhibitor	0.231241	0.702218
GABA receptor agonist	0.231247	0.773991
DNA inhibitor	0.235783	0.852387
AKT inhibitor	0.248863	0.683987
Ephrin inhibitor	0.25394	0.437752
ATPase inhibitor	0.273959	0.511918
FLT3 inhibitor	0.293868	0.636214
FGFR inhibitor	0.309898	0.726834
PLK inhibitor	0.350566	0.757204
MTOR inhibitor	0.414111	2.42136
CDK inhibitor	0.415248	1.3755
RAF inhibitor	0.436741	1.42938
Tubulin inhibitor	0.456079	1.7415
MEK inhibitor	0.46559	2.27578
Retinoid receptor agonist	0.48695	1.89652
pan-HDAC inhibitor	0.511426	2.20627
Topoisomerase inhibitor	0.546105	2.40547
class I HDAC inhibitor	0.558733	0.882035
HSP inhibitor	0.604652	2.16636
