# Supplementary material for: Integrated Computational and Functional Screening Identifies G9a Inhibitors for SETD2-mutant Leukemia
Source: Genomics Proteomics Bioinformatics. 2025 Apr 29;23(2):qzaf035. doi: 10.1093/gpbjnl/qzaf035 (PMC12373973; doi:10.1093/gpbjnl/qzaf035)
Supplement: qzaf035_Supplementary_Data [file qzaf035_supplementary_data.zip › Table_S1.xlsx]

## Sheet: Note
Table S1 Setd2-deficient leukemia signatures
Sheet	Description
GS_1	Setd2-mutant leukemia signature
GS_2	Setd2-knockdown leukemia signature

## Sheet: GS_1
Mll-Af9/Setd2F2478L/WT versus Mll-Af9/Setd2WT/WT
Gene	Log2 FC	padj	HGNC.symbol
5031439G07Rik	1.14524	0.0002106	KIAA0930
AA986860	3.32976	0.006489	C1orf116
Abat	2.54144	0.0320652	ABAT
Abca1	1.97914	4.82e-07	ABCA1
Abca3	1.15616	0.00170084	ABCA3
Abca6	4.94742	0.000965799	ABCA6
Abca8b	2.77993	0.0172306	ABCA8
Abcb6	1.42766	0.047802	ABCB6
Abcb8	0.74632	0.028238	ABCB8
Abcc3	2.66524	0.00181459	ABCC3
Abcg1	1.56646	0.00153263	ABCG1
Abcg4	2.40297	4.48e-06	ABCG4
Ace	6.17521	5.86e-20	ACE
Ache	2.87559	2.45e-08	ACHE
Ackr1	1.97374	0.045733	ACKR1
Acot11	1.42442	0.00077117	ACOT11
Acp5	1.30051	0.000886343	ACP5
Adamts3	0.921499	0.0434145	ADAMTS3
Adamtsl4	1.48415	0.00608701	ADAMTSL4
Adcy6	1.9234	0.000344582	ADCY6
Adcyap1r1	3.73261	0.043176	ADCYAP1R1
Add2	1.26953	0.0114919	ADD2
Adgrb2	4.04845	0.0337536	ADGRB2
Adgre1	1.61309	0.000136624	ADGRE1
Adgrg1	1.04435	0.000297042	ADGRG1
Adgrl1	1.54002	0.00387908	ADGRL1
Adnp	1.10625	0.044862	ADNP
Adora2b	4.83163	2.42e-09	ADORA2B
Adrm1	1.23538	7.18e-05	ADRM1
Adsl	1.0451	0.00209754	ADSL
Aen	0.696976	0.0289352	AEN
Agpat3	1.63962	0.000111424	AGPAT3
Agpat4	2.0896	4.46e-06	AGPAT4
Agtr1a	2.35214	0.0337219	AGTR1
Ahdc1	1.36361	0.00212597	AHDC1
Ahnak	3.64147	1.09e-34	AHNAK
Aif1	1.98471	0.00196386	AIF1
Akap12	2.12655	0.00225846	AKAP12
Alas2	2.01508	9.65e-09	ALAS2
Aldh18a1	0.67875	0.0466727	ALDH18A1
Aldh1a1	1.3373	0.00949802	ALDH1A1
Aldh1b1	1.02835	0.0320337	ALDH1B1
Alox12	3.72342	2.62e-08	ALOX12
Alox15	3.9152	1.06e-07	ALOX15
Amd2	4.63375	0.0175938	AMD1
Angptl2	1.08466	0.0280399	ANGPTL2
Ank	1.22076	0.00117313	ANKH
Ank2	2.13262	0.0288014	ANK2
Anxa6	1.1645	0.000125115	ANXA6
Aopep	0.645477	0.0453566	AOPEP
Ap5s1	1.76357	0.0481315	AP5S1
Apba1	2.39611	2.08e-15	APBA1
Apeh	0.721487	0.00942745	APEH
Apobec1	1.22524	0.00192986	APOBEC1
Apoe	1.62222	0.000391118	APOE
Aqp1	1.67613	8.3e-05	AQP1
Aqp9	1.99977	7.09e-05	AQP9
Arf5	0.856255	0.0179474	ARF5
Arhgap12	1.33622	0.005607	ARHGAP12
Arhgap17	0.792223	0.00594028	ARHGAP17
Arhgap24	1.41851	0.00760966	ARHGAP24
Arhgap26	0.71406	0.015498	ARHGAP26
Arhgef10l	2.92119	2.33e-13	ARHGEF10L
Arhgef40	1.61077	0.000444501	ARHGEF40
Arl4c	3.26145	3.08e-08	ARL4C
Armc9	1.23487	0.0203874	ARMC9
Arntl	1.22433	0.0269361	ARNTL
Arrb1	0.720482	0.00748568	ARRB1
Arvcf	1.09672	0.0082047	ARVCF
Asb13	1.31879	0.0262023	ASB13
Asph	0.942887	0.0183992	ASPH
Ass1	2.48481	6.09e-07	ASS1
Atad3a	0.643179	0.0481315	ATAD3A
Atox1	0.86219	0.0285475	ATOX1
Atp13a2	0.768604	0.0495767	ATP13A2
Atp1a3	1.23648	1.04e-05	ATP1A3
Atp1b3	0.629797	0.0296369	ATP1B3
Atp2b4	0.86619	0.00352144	ATP2B4
Atp5e	1.5808	1.9e-09	ATP5F1E
Atp5g2	0.83541	0.024247	ATP5MC2
Atp6v0e2	5.39554	0.0251308	ATP6V0E2
Atp8b2	1.0911	0.0206266	ATP8B2
Auts2	1.23451	0.0134961	AUTS2
Axl	1.45897	0.0140363	AXL
B4galnt1	0.709967	0.0125416	B4GALNT1
B4galt5	1.27793	0.00041592	B4GALT5
Bach2	2.59852	0.0268874	BACH2
Bag2	1.3508	0.00989466	BAG2
Bahcc1	1.01081	0.0442413	BAHCC1
Bahd1	0.824295	0.0387074	BAHD1
Bax	0.887934	0.0198066	BAX
Bcl7a	1.04591	0.000825823	BCL7A
Bex3	1.24895	0.0251313	BEX3
Bgn	2.20564	0.0469597	BGN
Bicra	1.2901	0.000173115	BICRA
Blk	4.02152	7.96e-07	BLK
Blnk	1.95468	0.0146643	BLNK
Blvrb	1.44316	0.000101754	BLVRB
Bnip1	1.0289	0.0463509	BNIP1
Bsg	0.644117	0.0185416	BSG
Bsn	0.891429	0.00817602	BSN
Bst2	1.17123	0.000246697	BST2
Bysl	0.873881	0.0205718	BYSL
C1galt1c1	1.12243	0.000161373	C1GALT1C1
C1qa	1.62721	0.0255284	C1QA
C3ar1	6.19904	0.00315441	C3AR1
Cacna1b	1.8415	0.00642296	CACNA1B
Cacna1e	1.46704	2.11e-05	CACNA1E
Cacna1h	3.91757	2.6e-09	CACNA1H
Cacnb1	1.83455	0.0472122	CACNB1
Cad	0.776593	0.0415175	CAD
Cadm3	2.31569	0.00049021	CADM3
Calhm2	2.62777	9.67e-13	CALHM2
Camk1d	2.70661	4.85e-09	CAMK1D
Camk2a	2.41488	0.000748539	CAMK2A
Camkk2	0.718533	0.0300578	CAMKK2
Capn15	0.950928	0.0103026	CAPN15
Capn2	3.42897	2.48e-15	CAPN2
Capn5	1.45302	0.00100686	CAPN5
Carm1	1.17818	0.00044167	CARM1
Carmil1	1.43194	0.0220494	CARMIL1
Caskin2	1.61486	0.000242831	CASKIN2
Cbfa2t3	2.17652	5.34e-13	CBFA2T3
Cbx6	0.997034	0.0043802	CBX6
Cbx7	1.11677	0.0384415	CBX7
Ccdc85b	1.11417	0.0113766	CCDC85B
Ccl3	3.09892	0.00925064	CCL18
Ccr2	2.33552	1.13e-20	CCR2
Cd163	1.76101	1.01e-05	CD163
Cd180	2.98884	8.91e-14	CD180
Cd2	2.64567	0.00206132	CD2
Cd209a	3.15062	0.0487255	CD209
Cd22	5.39939	1.82e-07	CD22
Cd226	2.62627	5.71e-05	CD226
Cd244a	1.45366	0.000115402	CD244
Cd2ap	0.882676	0.0191935	CD2AP
Cd300a	0.985281	0.00703535	CD300A
Cd302	1.86894	0.00365241	CD302
Cd36	1.94594	0.00211793	CD36
Cd38	2.80853	0.000687826	CD38
Cd40	4.83432	1.02e-09	CD40
Cd48	0.985555	0.00199904	CD48
Cd59a	2.11081	0.00156967	CD59
Cd7	1.81669	0.0154971	CD7
Cd72	3.60484	0.000112261	CD72
Cd74	1.73298	4.16e-06	CD74
Cd79b	1.3739	0.0139211	CD79B
Cd86	2.10288	0.00701038	CD86
Cd93	0.712257	0.0168022	CD93
Cdc14b	1.68406	0.00620123	CDC14B
Cdc42bpb	2.34435	2.79e-09	CDC42BPB
Cdh1	4.78349	1.63e-14	CDH1
Cdk14	3.04313	9.05e-06	CDK14
Cdk16	0.696735	0.0296766	CDK16
Cdk5r2	6.76316	0.00140233	CDK5R2
Cdkl1	3.38742	0.0363068	CDKL1
Cdt1	1.02672	0.000748585	CDT1
Celsr2	2.12246	0.0192498	CELSR2
Cers2	1.02045	0.00914092	CERS2
Ces2g	1.12866	0.02505	CES2
Chd3	1.10575	0.000268692	CHD3
Chn2	1.52635	0.0060189	CHN2
Chst10	2.23443	0.0013919	CHST10
Chst3	3.13058	0.0481315	CHST3
Ciao2b	1.62511	0.000871771	CIAO2B
Cic	0.783351	0.0033667	CIC
Cisd1	1.42774	0.00568459	CISD1
Clcn2	1.53172	0.00298562	CLCN2
Cldn13	1.9951	1.68e-05	CLDN4
Clec10a	1.14318	0.0214691	CLEC10A
Clec2g	2.28055	0.000106508	CLEC2D
Clec7a	1.09099	0.00154285	CLEC7A
Clic4	0.80197	0.0184905	CLIC4
Cln8	1.05704	0.00312769	CLN8
Cltb	1.59446	0.00772917	CLTB
Clu	2.93636	0.000833269	CLU
Cluh	1.12204	0.000531624	CLUH
Cmklr1	5.59846	0.0158576	CMKLR1
Cndp2	0.775157	0.0166895	CNDP2
Cnksr2	7.16323	0.00329569	CNKSR2
Cnp	1.05735	0.000728012	CNP
Col11a1	4.95336	9.51e-12	COL11A1
Col1a1	6.25596	2.4e-06	COL1A1
Col1a2	5.52146	9.3e-05	COL1A2
Col5a3	2.0328	0.000999849	COL5A3
Col6a2	5.50348	0.0280844	COL6A2
Col8a1	3.45704	0.0295254	COL8A1
Comt	0.883969	0.00523567	COMT
Coro2a	0.997686	0.0136991	CORO2A
Cox4i1	0.854139	0.00301384	COX4I1
Cox5b	1.10817	8.55e-05	COX5B
Cox6a1	0.611803	0.0396704	COX6A1
Cpa3	2.82147	7.19e-19	CPA3
Cpeb3	2.49294	0.0265374	CPEB3
Cpm	3.44097	0.000662351	CPM
Cpne7	3.07945	0.0478127	CPNE7
Creg1	0.701126	0.0131387	CREG1
Crip1	3.32789	6.77e-21	CRIP1
Crtc1	1.14559	0.00261976	CRTC1
Crybg1	1.75431	2.14e-05	CRYBG1
Crybg3	0.623238	0.0479651	CRYBG3
Cryl1	0.865005	0.0496547	CRYL1
Csf1	1.5584	0.000865012	CSF1
Csf1r	1.97169	2.94e-10	CSF1R
Csf2rb2	1.33136	0.00719486	CSF2RB
Csk	0.871803	0.00180734	CSK
Ctsa	1.01699	0.000486088	CTSA
Ctsb	0.699572	0.0439232	CTSB
Ctsc	1.91656	7.64e-13	CTSC
Ctse	1.98834	0.0477315	CTSE
Ctss	2.46149	4.72e-11	CTSS
Ctsw	1.57413	0.00823058	CTSW
Ctsz	0.968366	0.000229088	CTSZ
Cttn	1.65632	0.0010528	CTTN
Cux2	1.9705	0.00240953	CUX2
Cx3cl1	4.93284	0.0120666	CX3CL1
Cx3cr1	2.97147	1.23e-14	CX3CR1
Cyb561d2	0.915095	0.0456206	CYB561D2
Cyb5r3	0.874727	0.0360738	CYB5R3
Cyp11a1	4.39281	0.00370548	CYP11A1
Cyp27a1	2.42244	6.16e-08	CYP27A1
Cyp4f18	1.27813	0.00539366	CYP4F3
Cyth4	0.907132	0.0036703	CYTH4
Dbndd1	1.50065	0.0140328	DBNDD1
Dclk2	1.71487	0.00394362	DCLK2
Dcn	4.57653	0.0250699	DCN
Dctpp1	1.06455	0.0132252	DCTPP1
Ddit4	1.32231	0.0403186	DDIT4
Ddn	7.50604	0.000703586	DDN
Dennd5b	1.94591	0.000923847	DENND5B
Depp1	2.58953	3.45e-05	DEPP1
Dgcr2	0.790705	0.00710416	DGCR2
Dhcr7	0.826388	0.0486715	DHCR7
Dhrs11	1.21486	2.77e-05	DHRS11
Diras2	2.59999	0.0279292	DIRAS2
Disc1	1.90791	0.00173294	DISC1
Dmtn	2.71474	3.15e-08	DMTN
Dnah2	4.48945	0.000710079	DNAH2
Dnaja4	1.46253	0.0383454	DNAJA4
Dnajb2	1.96961	1.42e-05	DNAJB2
Dnajc11	0.93752	0.00874443	DNAJC11
Dnajc16	0.828602	0.0260023	DNAJC16
Dnm1	2.72754	0.0105248	DNM1
Dock4	2.0336	0.000165293	DOCK4
Dpep2	3.09039	0.000124835	DPEP2
Dpm3	0.897299	0.0325193	DPM3
Dpp4	1.10342	0.0144076	DPP4
Dpysl2	1.66517	1.47e-07	DPYSL2
Dpysl3	5.35441	0.0274762	DPYSL3
Dsc2	2.0308	0.027915	DSC2
Dse	3.18112	4.61e-06	DSE
Dus2	1.19608	0.0457242	DUS2
Dusp1	2.56395	2.05e-08	DUSP1
Dusp22	3.74444	1.68e-08	DUSP22
Dusp5	1.82876	0.0161896	DUSP5
Dyrk2	0.814955	0.0319035	DYRK2
E130309D02Rik	0.996705	0.0162282	C7orf26
E2f4	0.980155	0.00188513	E2F4
Ece1	1.74437	2.28e-06	ECE1
Eef1a2	5.42203	0.005929	EEF1A2
Egfl6	6.05597	0.0351968	EGFL6
Egln2	0.852294	0.00694731	EGLN2
Egr1	3.8154	0.0154542	EGR1
Ehd4	0.770773	0.00996553	EHD4
Eif3d	0.872278	0.00544359	EIF3D
Eif3f	0.978055	0.00232839	EIF3F
Eif4e	0.788693	0.00293009	EIF4E
Eif4ebp2	0.65388	0.02505	EIF4EBP2
Elane	0.756099	0.0248101	ELANE
Elovl6	1.04218	0.0268609	ELOVL6
Emc9	1.58283	0.0173519	EMC9
Emilin2	2.27597	1.01e-12	EMILIN2
Endod1	0.977458	0.0116167	ENDOD1
Eng	1.66843	0.000307144	ENG
Entpd3	4.14683	0.0223685	ENTPD3
Epb42	1.9458	0.000311548	EPB42
Ephb6	2.16207	0.0191361	EPHB6
Epn1	0.965978	0.000234682	EPN1
Epor	1.29866	0.00162098	EPOR
Eps8	2.43198	0.000977799	EPS8
Epx	3.66046	7.85e-24	EPX
Erp29	0.625822	0.0288113	ERP29
Esyt1	1.01544	0.000202045	ESYT1
Evl	1.34375	0.00807112	EVL
Ext1	1.17336	0.00245822	EXT1
Extl3	1.178	2.2e-05	EXTL3
F13a1	1.10879	1.4e-06	F13A1
Faah	1.70809	0.00498648	FAAH
Fads1	1.33705	0.00533355	FADS1
Fads2	1.7635	0.000835512	FADS2
Fads3	2.17549	3.34e-05	FADS3
Fam131a	3.92984	0.0285475	FAM131A
Fam189a1	6.73134	0.00572016	FAM189A1
Fam189b	1.3392	0.00793078	FAM189B
Fam234b	1.20551	0.0164573	FAM234B
Fat1	3.17962	0.00322914	FAT1
Fbl	0.834375	0.00698091	FBL
Fbxl2	1.06158	0.0192722	FBXL2
Fcer1a	4.72083	4.14e-39	FCER1A
Fcgr1	3.26908	1.28e-05	FCGR1A
Fcgrt	2.0726	0.000183702	FCGRT
Fech	1.13784	0.00510037	FECH
Fen1	1.25503	0.00265778	FEN1
Fgd2	1.27498	0.000211564	FGD2
Fgf13	3.1288	0.0172293	FGF13
Fgfr1	2.95653	0.0113637	FGFR1
Flrt1	2.41682	0.00533832	FLRT1
Fn1	6.57766	2.65e-156	FN1
Fn3k	3.54286	2.86e-08	FN3K
Fn3krp	1.07598	0.00188513	FN3KRP
Fos	2.36428	0.000167805	FOS
Foxo1	1.79227	0.00108103	FOXO1
Frmd4b	1.81889	0.00122549	FRMD4B
Fth1	1.34148	2.06e-07	FTH1
Ftl1	1.04959	0.00019795	FTL
Fubp3	0.735385	0.0405643	FUBP3
Fxn	1.23228	0.00694731	FXN
Fyn	1.70549	0.000151569	FYN
Fzd7	1.02229	0.0374242	FZD7
Gaa	1.08066	0.00828089	GAA
Gabarapl1	0.808391	0.0243045	GABARAPL1
Galk1	0.788392	0.044862	GALK1
Galnt10	1.51396	1.27e-07	GALNT10
Galnt6	0.938783	0.00577213	GALNT6
Gan	1.32951	0.0011259	GAN
Garem1	2.01519	4.47e-05	GAREM1
Garnl3	3.0211	0.00758491	GARNL3
Gas2l1	5.76968	1.7e-13	GAS2L1
Gata1	1.23354	0.0304018	GATA1
Gata2	1.9012	1.27e-12	GATA2
Gatad2a	0.705161	0.0125458	GATAD2A
Gch1	2.2601	2.26e-07	GCH1
Gclc	0.666963	0.0370408	GCLC
Gcnt1	0.739711	0.0477321	GCNT1
Gfer	1.05278	0.0187714	GFER
Gfi1b	1.69429	0.000835095	GFI1B
Gimap5	1.53265	0.0463407	GIMAP5
Glipr1	0.784536	0.0294075	GLIPR1
Glrx5	1.05208	0.000311548	GLRX5
Gltp	0.816911	0.0490631	GLTP
Gm2a	1.7176	1.26e-11	GM2A
Gnas	1.53635	4.47e-06	GNAS
Gnaz	2.40811	0.0115122	GNAZ
Gp1ba	1.44018	0.0254342	GP1BA
Gp5	2.10038	0.000139357	GP5
Gp6	3.76439	0.0108921	GP6
Gpc4	3.38383	4.92e-09	GPC4
Gper1	1.52976	0.0142009	GPER1
Gpm6a	2.45551	0.0400697	GPM6A
Gpr137b	3.4591	0.00085754	GPR137B
Gpr183	1.16487	0.00330724	GPR183
Gpr35	4.53001	6.09e-13	GPR35
Gramd4	1.2979	7.87e-06	GRAMD4
Grap2	2.58461	2.03e-06	GRAP2
Grik5	1.90299	0.0040806	GRIK5
Grin1	6.89404	0.0120666	GRIN1
Grin2a	6.86342	0.009755	GRIN2A
Grin2b	4.63024	0.0152489	GRIN2B
Grk5	1.50216	4.6e-05	GRK5
Grm6	6.1316	0.00367944	GRM6
Grn	0.996861	0.00152651	GRN
Grwd1	1.11363	0.0384283	GRWD1
Gse1	1.44543	1.22e-05	GSE1
Gstp1	1.38172	0.000280886	GSTP1
Gucy1b1	2.64352	0.0145697	GUCY1B1
Gucy2e	6.59298	0.0125683	GUCY2D
Gypc	1.37439	3.59e-05	GYPC
Gzmb	4.24972	0.002519	GZMB
H2-DMa	1.57254	0.002079	HLA-DMA
H2-Ob	1.835	0.00216382	HLA-DOB
Haao	1.10811	0.0392934	HAAO
Hagh	0.777084	0.0266276	HAGH
Hbq1b	4.74531	0.0115149	HBQ1
Hdac7	0.867201	0.0214745	HDAC7
Hdac9	1.63471	4.52e-05	HDAC9
Hdhd5	1.35568	0.000284887	HDHD5
Hebp1	1.24569	0.00142781	HEBP1
Hectd4	0.850051	0.00498056	HECTD4
Hip1	1.62928	4.58e-06	HIP1
Hivep2	1.27341	0.0343345	HIVEP2
Hivep3	2.40769	0.00120116	HIVEP3
Hmbs	1.15561	0.000818674	HMBS
Hook2	1.44173	0.0227166	HOOK2
Hpgd	2.43812	4.29e-10	HPGD
Hpn	1.77022	7.08e-05	HPN
Hpse	1.17164	0.00433563	HPSE
Hras	0.896924	0.0147429	HRAS
Hrh4	7.33781	0.000792932	HRH4
Hs3st1	6.4944	0.0194756	HS3ST1
Hs6st1	2.4127	5.66e-10	HS6ST1
Htr1b	7.66788	0.000198171	HTR1B
Iba57	1.42504	0.00016984	IBA57
Icam1	1.39264	0.0150994	ICAM1
Idh2	0.743786	0.0097904	IDH2
Ifi30	2.73614	1.26e-15	IFI30
Ifrd2	0.780287	0.0104569	IFRD2
Ift140	0.91959	0.00216382	IFT140
Igfbp5	2.05131	0.015787	IGFBP5
Iglc1	4.24748	6.86e-14	IGLL1
Lilra5	4.6257	0.00186553	LILRA5
Igsf3	1.94533	0.00385272	IGSF3
Ikzf3	3.47453	7.31e-11	IKZF3
Il10ra	2.19674	5.59e-08	IL10RA
Il13ra1	2.0513	0.000520539	IL13RA1
Il17ra	0.59063	0.0325251	IL17RA
Il1b	1.93895	0.000947576	IL1B
Il2ra	4.04838	0.00402156	IL2RA
Il6	5.66235	0.000276073	IL6
Il6ra	1.72355	8.81e-12	IL6R
Il6st	1.47272	1.04e-07	IL6ST
Ilvbl	0.81455	0.0433747	ILVBL
Inf2	1.81012	3e-08	INF2
Inpp4b	1.66443	0.00543021	INPP4B
Inppl1	3.20916	1.1e-08	INPPL1
Ints5	0.854431	0.00550885	INTS5
Iqsec2	1.2133	0.0357044	IQSEC2
Irf4	3.40341	8.64e-11	IRF4
Irf5	2.66818	2.49e-10	IRF5
Irf8	1.40368	3.01e-05	IRF8
Irs1	5.41109	0.0270911	IRS1
Isg20	1.43254	0.00169929	ISG20
Isg20l2	0.927693	0.014358	ISG20L2
Itga1	1.38068	5.93e-05	ITGA1
Itga2	1.71881	0.00689899	ITGA2
Itga2b	2.35021	3e-11	ITGA2B
Itga5	0.956463	0.000548821	ITGA5
Itga8	2.27411	0.00110537	ITGA8
Itga9	2.31463	0.0266897	ITGA9
Itgax	2.29682	7.88e-05	ITGAX
Itgb3	0.718641	0.0316317	ITGB3
Itgb5	2.26878	0.00262461	ITGB5
Itgb7	3.76315	7.33e-46	ITGB7
Itpr1	0.639247	0.0183277	ITPR1
Itpr3	1.65725	1.22e-08	ITPR3
Itsn1	2.3003	2.06e-07	ITSN1
Jchain	3.71376	1.07e-24	JCHAIN
Kbtbd11	1.46379	0.0060189	KBTBD11
Kcna2	3.37799	9.84e-05	KCNA2
Kcna3	1.54633	0.00345935	KCNA3
Kcnj5	1.88093	0.0139422	KCNJ5
Kcnn4	1.21643	6.86e-06	KCNN4
Kctd14	1.76203	0.00230188	KCTD14
Kif1a	2.63242	0.0183151	KIF1A
Kif1c	0.958444	0.0107806	KIF1C
Kif5a	2.78416	0.000183702	KIF5A
Klf13	0.726854	0.00493191	KLF13
Klf4	3.3564	2.99e-17	KLF4
Klhdc3	0.855363	0.00352144	KLHDC3
Klhl21	0.930525	0.049015	KLHL21
Kmt2b	0.729211	0.00902867	KMT2B
Kmt2d	0.788754	0.0405273	KMT2D
Kptn	0.976647	0.0313985	KPTN
Kynu	4.48869	0.0276764	KYNU
L1cam	1.55674	6.05e-06	L1CAM
Lag3	5.17762	9.6e-05	LAG3
Lama5	2.08828	0.00402221	LAMA5
Lamb1	3.21099	0.00114907	LAMB1
Lamc1	1.17177	0.0209176	LAMC1
Laptm4a	0.789374	0.0128631	LAPTM4A
Lat2	1.67356	0.00027491	LAT2
Lcat	4.23872	0.0488763	LCAT
Lefty1	1.52694	0.0242485	LEFTY1
Lfng	1.08507	0.00445776	LFNG
Lgals1	2.46142	1.5e-12	LGALS1
Lgals3bp	1.76895	7.19e-08	LGALS3BP
Lgmn	1.85561	0.0026942	LGMN
Lhfp	3.9643	0.0437985	LHFPL6
Lifr	3.48114	5.29e-10	LIFR
Ms4a4a	5.8375	0.0001028	MS4A4A
Limd1	1.19518	6.77e-06	LIMD1
Lipa	0.725941	0.0170726	LIPA
Lmf1	1.70009	3.97e-05	LMF1
Lmna	1.44507	0.000124567	LMNA
Lox	4.64663	0.00228624	LOX
Lpin1	1.50818	0.00959006	LPIN1
Lpl	1.70667	8.79e-05	LPL
Lpxn	1.36001	0.0209981	LPXN
Lrp1	2.84594	9.71e-28	LRP1
Lrrc20	0.877598	0.0447717	LRRC20
Lrrc32	3.28267	0.0171543	LRRC32
Ltbp1	3.01917	0.000368682	LTBP1
Lum	7.21294	0.00203547	LUM
Ly6d	2.6058	8.94e-05	LY6D
Ly6e	2.23569	2.83e-21	LY6E
Ly86	1.27356	5.22e-05	LY86
Ly9	1.09622	0.00464514	LY9
Ly96	2.34274	0.0368275	LY96
Macrod1	0.935608	0.0403437	MACROD1
Mafk	0.801238	0.0429264	MAFK
Maml3	1.20856	0.000748539	MAML3
Maob	3.60416	0.0192489	MAOB
Map1a	3.21006	0.002519	MAP1A
Map1s	0.729566	0.0363898	MAP1S
Map2k3	0.675938	0.0276284	MAP2K3
Map3k6	1.57697	0.0014438	MAP3K6
Mast4	1.87771	0.000133102	MAST4
Mavs	1.00546	0.00329764	MAVS
Mboat2	1.18403	0.0259463	MBOAT2
Mcub	4.80667	1.89e-10	MCUB
Med15	0.940222	0.00703724	MED15
Mef2d	0.903573	0.000909455	MEF2D
Megf6	7.09533	0.022343	MEGF6
Megf8	0.965893	0.0435142	MEGF8
Mertk	2.21666	0.00297676	MERTK
Met	1.19698	0.000100446	MET
Mettl7a1	0.875466	0.00631049	METTL7A
Mex3d	1.9641	0.00753104	MEX3D
Mfge8	1.23506	0.00760937	MFGE8
Mfhas1	2.28165	1.42e-12	MFHAS1
Mfsd7a	2.21329	1.19e-08	SLC49A3
Mgst3	2.28447	4.37e-15	MGST3
Mical3	1.22756	0.00297557	MICAL3
Micall2	1.02586	0.0051051	MICALL2
Mink1	1.50003	1.25e-05	MINK1
Mmp14	1.75332	0.00309194	MMP14
Mmrn1	1.87289	0.00832905	MMRN1
Mob3b	1.02228	0.0297881	MOB3B
Mobp	5.16832	0.00817602	MOBP
Mpl	1.82825	0.0297817	MPL
Mpo	0.657376	0.0344263	MPO
Mpp2	4.05001	2.41e-06	MPP2
Mrpl2	0.778021	0.0160137	MRPL2
Mrpl20	0.73888	0.027837	MRPL20
Mrpl23	1.14897	0.000727204	MRPL23
Mrpl28	0.961146	0.00539659	MRPL28
Mrpl34	1.46244	6.35e-05	MRPL34
Mrpl4	1.39051	0.000787698	MRPL4
Mrpl52	0.937529	0.0308445	MRPL52
Ms4a2	2.3915	1.65e-13	MS4A2
Mx1	2.75403	7.01e-11	MX1
Msr1	5.33585	7.74e-14	MSR1
Mst1r	3.24963	1.47e-07	MST1R
Mta1	0.816683	0.0220999	MTA1
Mthfd1	1.02185	0.0326699	MTHFD1
Mthfr	0.894486	0.00878467	MTHFR
Mtss1	1.32307	7.1e-05	MTSS1
Mtss2	4.12699	0.000108665	MTSS2
Myl4	3.23377	0.000974978	MYL4
Mylk3	1.4095	0.0459922	MYLK3
Myo10	1.36659	0.00136602	MYO10
Myo1e	2.97699	0.0016312	MYO1E
Myof	1.71715	0.0182451	MYOF
Mzb1	3.34824	0.0016684	MZB1
Naaa	1.4848	3.37e-06	NAAA
Nacc2	1.38972	0.0125731	NACC2
Naga	1.03662	0.014358	NAGA
Ncor2	1.76583	1.05e-11	NCOR2
Ndor1	0.699854	0.0221749	NDOR1
Ndrg4	3.05009	0.00933801	NDRG4
Ndst2	1.64639	1.36e-08	NDST2
Ndufa3	0.749497	0.0182826	NDUFA3
Ndufa7	1.17727	0.00330387	NDUFA7
Ndufb2	0.756608	0.0425263	NDUFB2
Necab3	1.73242	0.014358	NECAB3
Necap2	0.790118	0.00644411	NECAP2
Nenf	1.14987	0.0215988	NENF
Neurl1a	4.68659	0.0123082	NEURL1
Nfasc	4.8327	0.027107	NFASC
Nfic	0.831596	0.0179199	NFIC
Nfix	1.08527	0.00315441	NFIX
Nipal3	0.677842	0.0447988	NIPAL3
Nle1	0.735466	0.038128	NLE1
Nlrp1b	2.61137	5.74e-05	NLRP1
Nlrp3	1.90924	4.23e-07	NLRP3
Nme4	0.948896	0.024669	NME4
Notch2	0.575373	0.0298801	NOTCH2
Npc1	0.802069	0.0174632	NPC1
Npc2	1.3652	4.35e-07	NPC2
Nprl3	1.11297	0.00308205	NPRL3
Nptxr	3.47946	0.00123236	NPTXR
Nr4a1	2.06419	0.00643248	NR4A1
Nrg1	1.0185	0.00194756	NRG1
Nrgn	4.04382	1.31e-07	NRGN
Nrp1	1.21032	0.00200997	NRP1
Nrp2	1.80923	0.000113499	NRP2
Nrxn2	3.64315	0.0100978	NRXN2
Nsmf	1.08459	0.019983	NSMF
Nubp1	0.952617	0.0129852	NUBP1
Nucb1	0.882831	0.00298227	NUCB1
Nup210	0.546525	0.0481315	NUP210
Nutf2	0.817707	0.0405959	NUTF2
Nxpe4	2.86841	2.98e-06	NXPE4
Oasl1	1.69091	0.0195187	OASL
Olfm1	2.81591	1.06e-11	OLFM1
Ophn1	1.56333	0.0308239	OPHN1
Otub2	1.36059	0.00125804	OTUB2
Otulinl	0.676601	0.044361	OTULINL
P2rx4	1.4674	1.42e-05	P2RX4
P2rx7	2.78288	8.77e-10	P2RX7
P2ry10	1.99722	0.00158008	P2RY10
P2ry6	3.93212	0.00121068	P2RY6
Pacs2	1.06706	0.000199661	PACS2
Padi2	2.63504	8.05e-18	PADI2
Pafah1b3	1.73286	0.00319731	PAFAH1B3
Pak4	0.935424	0.0415996	PAK4
Papss2	1.49061	2.04e-05	PAPSS2
Parvb	2.73299	9.97e-14	PARVB
Pcbp1	0.856544	0.00267231	PCBP1
Pck2	1.06769	0.000504987	PCK2
Pcyt1b	1.66706	0.00990511	PCYT1B
Pdcd1lg2	6.02078	0.00508652	PDCD1LG2
Pde3a	3.63129	0.00571282	PDE3A
Pde4a	0.916564	0.0108752	PDE4A
Pde7b	1.25187	0.018147	PDE7B
Pdia2	1.79225	0.0160131	PDIA2
Pdlim1	1.94344	6.24e-05	PDLIM1
Pdxk	1.17242	0.000178293	PDXK
Pdzk1ip1	1.85994	0.00279704	PDZK1IP1
Pea15a	1.31209	0.0017014	PEA15
Peg10	2.64397	0.0358328	PEG10
Per1	1.55986	2.05e-05	PER1
Pfas	0.646086	0.0365518	PFAS
Pgap1	4.05381	4.84e-10	PGAP1
Phb2	1.17657	4.2e-05	PHB2
Phf11b	1.76313	0.0354462	PHF11
Phlpp2	1.08085	0.000549885	PHLPP2
Phyhip	1.52756	0.00271488	PHYHIP
Pid1	4.86502	9.92e-29	PID1
Piezo1	1.34555	1.68e-05	PIEZO1
Pigq	1.0919	0.000521139	PIGQ
Pigt	0.78521	0.0182667	PIGT
Pip5k1c	1.21291	6.73e-05	PIP5K1C
Pkd1	0.612611	0.0356955	PKD1
Pklr	1.14056	0.0204805	PKLR
Pla2g7	1.89512	0.0172293	PLA2G7
Plaat3	1.44948	0.00192951	PLAAT3
Plcb1	1.7916	2.79e-07	PLCB1
Pld2	2.37338	0.00997549	PLD2
Pld3	1.26872	0.00146957	PLD3
Plekhm2	0.798577	0.0271996	PLEKHM2
Plpp1	2.28682	0.000534833	PLPP1
Pls1	2.54016	0.0241379	PLS1
Pltp	3.62166	0.0066819	PLTP
Plxdc1	2.454	5.67e-12	PLXDC1
Plxna1	2.48073	3.54e-12	PLXNA1
Plxnb2	2.62317	7e-17	PLXNB2
Pml	0.610133	0.0425317	PML
Pnpla6	0.84506	0.00611173	PNPLA6
Pogk	1.1186	0.0114498	POGK
Polr2e	0.688331	0.0445656	POLR2E
Polr3e	0.761388	0.0229615	POLR3E
Pom121	0.993169	0.0164597	POM121
Pou2af1	2.70256	5.49e-05	POU2AF1
Pou2f2	1.91453	3.07e-07	POU2F2
Pou6f1	2.33892	0.0289675	POU6F1
Ppan	0.75099	0.0152389	PPAN
Ppard	1.42753	4.8e-05	PPARD
Pparg	2.22072	0.0352145	PPARG
Ppbp	3.64776	0.000519545	PPBP
Ppfia4	2.85536	2.64e-10	PPFIA4
Ppp1r15a	1.65609	0.000703629	PPP1R15A
Ppp1r37	0.809411	0.0196646	PPP1R37
Ppp2r5b	1.45405	0.00142966	PPP2R5B
Ppp3cc	1.5097	0.0252419	PPP3CC
Pprc1	1.095	0.000471935	PPRC1
Prcp	1.10056	0.000178423	PRCP
Prdm1	3.37032	0.000833177	PRDM1
Prdx2	0.966671	0.0218506	PRDX2
Prdx4	1.74017	6.64e-09	PRDX4
Prg2	3.3449	0.00096821	PRG2
Prg3	2.48036	0.000651852	PRG3
Prkca	1.7056	0.00142237	PRKCA
Prkce	1.51844	0.000296074	PRKCE
Prkcg	5.36824	0.00129437	PRKCG
Prkch	1.58028	0.000471231	PRKCH
Pros1	1.85691	0.00582496	PROS1
Prpsap1	1.416	0.00110395	PRPSAP1
Prr5l	3.10198	0.000170082	PRR5L
Prrc2a	0.998245	0.00147791	PRRC2A
Prrc2b	0.885823	0.00479535	PRRC2B
Psap	1.60457	4.45e-06	PSAP
Psmd3	0.648595	0.0251876	PSMD3
Ptdss2	1.76582	1e-06	PTDSS2
Ptpa	1.2214	6.97e-07	PTPA
Ptpn13	1.58308	0.00500915	PTPN13
Ptprf	2.63178	0.0342972	PTPRF
Ptprn	4.00737	0.0144076	PTPRN
Ptpro	4.11114	6.82e-34	PTPRO
Ptprs	1.36349	3.66e-07	PTPRS
Ptprt	3.44222	0.011199	PTPRT
Qpct	2.41688	0.0167712	QPCT
Rab27b	1.38385	0.0140603	RAB27B
Rab36	2.12392	0.0423974	RAB36
Rab3a	1.43037	0.018292	RAB3A
Rab3il1	2.39722	3.86e-12	RAB3IL1
Rab4a	1.66759	0.00330724	RAB4A
Rab6b	2.40946	0.00317643	RAB6B
Rai1	0.988285	0.00031954	RAI1
Ranbp10	0.825923	0.00313543	RANBP10
Rapgefl1	2.42831	0.0169532	RAPGEFL1
Rara	1.80226	4.4e-06	RARA
Rasa4	1.26373	0.00279931	RASA4
Rasal1	3.78176	0.0478303	RASAL1
Rasgrf1	3.05619	0.0101264	RASGRF1
Rasgrp1	3.31701	1.72e-05	RASGRP1
Rassf4	1.82738	5.14e-13	RASSF4
Rbm19	1.35626	0.00431984	RBM19
Rbm47	1.99333	7.83e-08	RBM47
Rcbtb1	1.27066	0.00447778	RCBTB1
Rcl1	1.02801	0.0254623	RCL1
Reep2	3.32453	0.00397409	REEP2
Reln	3.32852	4.72e-11	RELN
Rem1	5.42667	0.0167712	REM1
Rere	0.628001	0.0405428	RERE
Rftn1	1.28759	0.000243411	RFTN1
Rgs10	0.91914	0.0027917	RGS10
Rgs12	0.975888	0.000390517	RGS12
Rgs4	4.38973	0.00260392	RGS4
Rhd	1.91738	1.15e-05	RHD
Rhobtb1	1.33147	0.0372415	RHOBTB1
Rhoq	1.42703	0.00381458	RHOQ
Rims2	6.16407	0.0410287	RIMS2
Ripor1	0.90112	0.011788	RIPOR1
Rnase6	2.88188	5.21e-09	RNASE6
Rnd3	5.63012	3.21e-14	RND3
Rnf123	0.900309	0.000811053	RNF123
Rnf126	1.01343	0.00655123	RNF126
Rnf43	1.03097	0.0300446	RNF43
Rpl14	1.20017	0.00703535	RPL14
Rpl28	1.03161	0.00663254	RPL28
Rpl31	0.625091	0.0472446	RPL31
Rpl32	0.745479	0.00433563	RPL32
Rpl35	0.806457	0.0139222	RPL35
Rpl35a	0.590104	0.0465439	RPL35A
Rpl37	1.15189	0.000650241	RPL37
Rpl37a	1.14196	0.000144371	RPL37A
Rpl38	1.42025	0.00121068	RPL38
Rpl39	1.36811	2.91e-07	RPL39
Rpl8	1.22896	0.000160053	RPL8
Rplp1	1.31805	2.56e-06	RPLP1
Rps11	1.0046	0.0362449	RPS11
Rps13	0.958905	0.0274762	RPS13
Rps14	0.839948	0.0113294	RPS14
Rps16	1.35535	2.88e-07	RPS16
Rps19	0.679431	0.0185055	RPS19
Rps2	1.02684	0.0175021	RPS2
Rps21	0.983576	0.00260559	RPS21
Rps23	0.551663	0.0379501	RPS23
Rps25	0.715714	0.0249694	RPS25
Rps26	1.10827	0.0288014	RPS26
Rps27	0.851936	0.00447772	RPS27
Rps27l	0.721615	0.0451144	RPS27L
Rps28	1.49998	7.88e-05	RPS28
Rps29	1.27482	0.00229625	RPS29
Rpusd2	0.863325	0.024247	RPUSD2
Rrp1	0.753237	0.0288014	RRP1
Rrp9	0.704989	0.0451049	RRP9
Rsad2	0.950691	0.0153574	RSAD2
Rxra	1.12177	0.00304405	RXRA
Ryk	2.69683	1.61e-06	RYK
S100a10	3.00251	7.99e-17	S100A10
S100a4	6.06769	8.36e-16	S100A4
S1pr5	3.47744	0.000292291	S1PR5
Samd14	2.01708	5.11e-06	SAMD14
Samd4	3.12378	0.0300388	SAMD4A
Samhd1	0.973413	0.000363899	SAMHD1
Sash1	1.31764	0.0156067	SASH1
Scarb1	1.22145	1.47e-05	SCARB1
Scly	0.653942	0.0422854	SCLY
Scn2a	4.5603	0.0162504	SCN2A
Scpep1	2.77353	3.43e-14	SCPEP1
Sdc1	2.09001	4.51e-06	SDC1
Sdc3	2.77578	0.034305	SDC3
Sec14l2	1.79445	0.00620123	SEC14L2
Sec14l5	6.19139	0.00494913	SEC14L5
Sec61g	1.07235	0.00116781	SEC61G
Selenop	1.40834	0.00027372	SELENOP
Selenow	1.86834	4.84e-10	SELENOW
Selplg	1.05761	0.000319977	SELPLG
Sema4d	0.989831	0.00152817	SEMA4D
Sema6d	2.66969	0.0108271	SEMA6D
Sergef	1.00154	0.0151545	SERGEF
Serinc3	0.689003	0.0241379	SERINC3
Serinc5	1.37909	1.65e-05	SERINC5
Serpinh1	2.17499	0.0192208	SERPINH1
Sfxn3	1.40987	3.42e-05	SFXN3
Sh3bp4	2.62297	0.0203559	SH3BP4
Sh3glb1	0.812779	0.0197553	SH3GLB1
Sh3pxd2a	1.34842	0.00409123	SH3PXD2A
Shank2	3.61933	0.00308621	SHANK2
Shmt2	1.41693	2.38e-05	SHMT2
Siglec1	2.69711	8.71e-08	SIGLEC1
Sigmar1	0.884251	0.0345158	SIGMAR1
Sipa1l3	0.781378	0.0438551	SIPA1L3
Sirt3	0.717106	0.0377958	SIRT3
Skap1	1.8339	0.0447375	SKAP1
Slamf7	2.6476	5.75e-05	SLAMF7
Slamf8	3.87118	0.0142498	SLAMF8
Slc11a1	1.49985	0.000904925	SLC11A1
Slc11a2	1.6844	0.000447122	SLC11A2
Slc12a3	2.63903	0.00670038	SLC12A3
Slc12a4	1.61908	0.000684484	SLC12A4
Slc12a7	1.37707	0.000270199	SLC12A7
Slc14a1	1.11407	0.0239203	SLC14A1
Slc15a3	1.59905	0.0018586	SLC15A3
Slc16a10	0.833712	0.00428034	SLC16A10
Slc17a7	6.63603	0.0323912	SLC17A7
Slc1a3	2.06895	0.0498687	SLC1A3
Slc1a5	1.30113	0.0164251	SLC1A5
Slc24a3	2.05613	0.0108693	SLC24A3
Slc25a22	1.21593	0.00584754	SLC25A22
Slc25a23	1.51051	0.0176922	SLC25A23
Slc25a30	0.791151	0.0318795	SLC25A30
Slc25a38	0.849703	0.00772436	SLC25A38
Slc25a42	1.20125	0.0121291	SLC25A42
Slc29a1	1.15431	0.000214046	SLC29A1
Slc29a3	1.70885	1.75e-07	SLC29A3
Slc2a4	3.11426	0.00658209	SLC2A4
Slc2a6	2.28791	2.34e-11	SLC2A6
Slc30a10	3.51368	3.53e-05	SLC30A10
Slc35d1	0.874745	0.0404606	SLC35D1
Slc38a7	1.27872	0.00131674	SLC38A7
Slc43a1	1.57827	0.00176393	SLC43A1
Slc44a1	0.819144	0.0340783	SLC44A1
Slc4a1	3.56013	0.00107846	SLC4A1
Slc6a1	3.89711	0.0404921	SLC6A1
Slc6a20a	2.71994	1.71e-05	SLC6A20
Slc6a9	4.10127	3.7e-05	SLC6A9
Slc7a1	0.923645	0.00130622	SLC7A1
Slc7a5	1.81803	2.85e-06	SLC7A5
Slc7a7	1.47908	0.00126204	SLC7A7
Slc7a8	2.32955	3.17e-06	SLC7A8
Slc8a1	1.85783	8.64e-09	SLC8A1
Slc8a2	3.75863	0.0280959	SLC8A2
Slc9a7	1.356	0.0359414	SLC9A7
Slc9a8	0.680842	0.0274105	SLC9A8
Slco2b1	2.16518	0.03637	SLCO2B1
Smo	1.11	0.0104175	SMO
Smox	1.54954	2.61e-05	SMOX
Smpdl3b	4.68677	4.65e-06	SMPDL3B
Snora21	4.03793	5.04e-17	SNORA21
Snrpb	0.637219	0.0476461	SNRPB
Snrpf	1.58715	0.0229748	SNRPF
Soat2	1.52882	0.0299173	SOAT2
Sod1	1.20104	0.00579761	SOD1
Soga1	1.25194	0.00329569	SOGA1
Sorbs1	1.40776	0.0496547	SORBS1
Sox12	1.85372	0.000192047	SOX12
Sp2	0.864797	0.030328	SP2
Sparc	3.66017	0.00563604	SPARC
Sphk1	1.61402	1.82e-05	SPHK1
Spib	3.95541	1.51e-07	SPIB
Spr	0.953888	0.00841854	SPR
Spry1	3.07211	0.0404337	SPRY1
Sptbn2	1.62861	0.00334874	SPTBN2
Sptbn5	3.13788	0.00767336	SPTBN5
Src	2.63884	0.00446891	SRC
Srgap3	1.5706	0.00160265	SRGAP3
Ssbp3	1.4283	0.000611114	SSBP3
Ssh1	1.62335	4.7e-06	SSH1
Ssr4	0.675048	0.0343345	SSR4
St3gal1	1.14903	0.000269028	ST3GAL1
St3gal4	0.966859	0.00144322	ST3GAL4
St3gal6	1.46279	0.00802466	ST3GAL6
St6gal1	3.4974	2.91e-08	ST6GAL1
Stab1	1.42671	0.0280586	STAB1
Stab2	1.58448	0.030041	STAB2
Stat5a	1.06303	0.00138628	STAT5A
Steap3	1.2691	0.000351146	STEAP3
Stmn4	4.29559	0.0495276	STMN4
Stn1	1.73718	0.00103847	STN1
Stx3	0.979836	0.0294572	STX3
Stxbp1	1.62686	0.014155	STXBP1
Stxbp6	2.96721	4.26e-15	STXBP6
Sun1	0.901933	0.000730722	SUN1
Susd5	8.45673	5.64e-06	SUSD5
Sv2b	4.58879	0.0132639	SV2B
Syt1	6.40794	0.0404606	SYT1
Syt11	1.65823	0.0292881	SYT11
Taf1d	1.33235	3.64e-06	TAF1D
Tal1	1.60253	1.9e-05	TAL1
Tarbp1	0.892178	0.00809142	TARBP1
Tbc1d4	0.976501	0.0360755	TBC1D4
Tbc1d9	3.12049	3.26e-06	TBC1D9
Tcf7l2	2.22877	0.0322261	TCF7L2
Tcof1	1.35926	0.000313332	TCOF1
Tent5c	1.56385	2.28e-06	TENT5C
Tep1	1.26814	2.68e-05	TEP1
Tfr2	1.23968	0.00140233	TFR2
Tgfb1	1.35604	1.04e-07	TGFB1
Tgfbi	2.4755	1.3e-10	TGFBI
Tgif1	1.12742	0.029147	TGIF1
Tgm2	1.40281	5.53e-05	TGM2
Thbd	1.48555	0.000255232	THBD
Them6	1.98714	2.18e-06	THEM6
Themis2	0.923084	0.00888234	THEMIS2
Thy1	1.74322	0.00352804	THY1
Timeless	1.00457	0.00263169	TIMELESS
Timm13	0.7913	0.0154542	TIMM13
Timp3	2.46185	0.0173707	TIMP3
Tln2	2.12726	0.00419598	TLN2
Tlr1	1.65916	0.00427285	TLR1
Tlr8	1.95112	0.000125225	TLR8
Tmbim1	1.25537	0.0067846	TMBIM1
Tmcc2	2.07449	1.31e-06	TMCC2
Tmem104	0.857158	0.0356955	TMEM104
Tmem109	2.46558	1.78e-14	TMEM109
Tmem120b	2.53359	1.98e-07	TMEM120B
Tmem132a	3.30627	0.00192641	TMEM132A
Tmem147	1.05386	0.000399672	TMEM147
Tmem160	1.13604	0.00114177	TMEM160
Tmem176a	1.45558	0.00248566	TMEM176A
Tmem258	1.54236	2.35e-06	TMEM258
Tmem259	0.960526	0.00287671	TMEM259
Tmem268	2.03908	2.14e-08	TMEM268
Tmem51	3.19504	0.000529416	TMEM51
Tmem8b	3.33928	0.0140164	TMEM8B
Tmod1	3.05046	0.00597992	TMOD1
Tmprss3	1.3853	0.0101794	TMPRSS3
Tnfaip1	1.10917	0.0354591	TNFAIP1
Tnfrsf11a	2.73372	0.0325401	TNFRSF11A
Tnfrsf14	1.35143	1.39e-06	TNFRSF14
Tnfrsf25	3.89179	0.0118307	TNFRSF25
Tnik	1.03053	0.0383553	TNIK
Tns1	1.26707	0.00299857	TNS1
Tns4	2.66241	6.71e-06	TNS4
Tonsl	0.911335	0.0158988	TONSL
Tpcn1	1.38722	5.49e-05	TPCN1
Tpd52	0.913389	0.00375188	TPD52
Tpm4	1.50856	6.56e-06	TPM4
Tpst1	1.58837	0.0103265	TPST1
Tpt1	0.605291	0.027278	TPT1
Traf4	0.88088	0.0259463	TRAF4
Traf5	1.31815	0.0280589	TRAF5
Trem2	2.31015	0.000593745	TREM2
Trib2	1.34691	0.0383553	TRIB2
Trim10	2.22802	5.24e-10	TRIM10
Trim2	1.39275	0.0345986	TRIM2
Trim26	1.15668	0.00433563	TRIM26
Trim28	0.822441	0.00591969	TRIM28
Trim3	1.13793	0.0119032	TRIM3
Trim36	4.22831	0.0179692	TRIM36
Trim8	1.16809	0.00520647	TRIM8
Trio	0.761716	0.0154363	TRIO
Trip6	1.0554	0.030458	TRIP6
Trmt112	1.47436	0.00293919	TRMT112
Trmt61a	1.12637	0.00177026	TRMT61A
Trp53	0.610029	0.0369896	TP53
Trp53i11	2.09017	4.53e-05	TP53I11
Trpm4	2.09512	0.00566673	TRPM4
Trps1	1.11133	0.000289029	TRPS1
Trpv2	1.02251	0.000662835	TRPV2
Tsc22d1	0.748982	0.018147	TSC22D1
Tspan15	1.60651	0.00332742	TSPAN15
Tspan31	0.861447	0.00674762	TSPAN31
Tspan7	4.0259	0.00194756	TSPAN7
Tspan8	1.45244	0.00833179	TSPAN8
Tspo2	1.62346	1.69e-05	TSPO2
Ttll12	1.06978	0.00832101	TTLL12
Tubb1	5.4181	3.49e-20	TUBB1
Tubb2a	1.81186	3.57e-08	TUBB2A
Tubb6	1.27582	0.0107989	TUBB6
Tulp3	2.21857	0.00363613	TULP3
Tulp4	1.39008	0.0134357	TULP4
Txnrd2	1.45219	0.000154615	TXNRD2
Uba52	1.28807	0.003261	UBA52
Ube2o	1.37454	5.73e-06	UBE2O
Uchl1	2.13199	0.0142202	UCHL1
Ucp2	0.955674	0.000609942	UCP2
Unc93b1	0.938507	0.000952562	UNC93B1
Ung	0.94583	0.0145841	UNG
Upb1	5.81835	0.0159603	UPB1
Upf1	1.11353	0.000981321	UPF1
Uqcr11	1.15583	0.000724316	UQCR11
Uqcrq	0.757954	0.0237362	UQCRQ
Urod	0.848799	0.00173294	UROD
Uros	1.21062	0.000274187	UROS
Usp10	0.984452	0.0372023	USP10
Usp36	0.859835	0.031344	USP36
Vangl1	2.43587	0.0242644	VANGL1
Vav2	1.77429	2.42e-06	VAV2
Vcan	3.00724	0.000137764	VCAN
Vdr	1.81143	0.0119874	VDR
Vegfb	1.41936	0.0264009	VEGFB
Vopp1	1.09663	0.00352459	VOPP1
Vsnl1	4.72785	0.0496547	VSNL1
Vwa5a	0.611923	0.04183	VWA5A
Vwf	2.22619	5.72e-09	VWF
Wasf2	0.79771	0.00367944	WASF2
Wdr18	0.852002	0.0116098	WDR18
Wdr4	0.952601	0.00218909	WDR4
Wdr91	0.932739	0.00828089	WDR91
Wiz	0.789455	0.0264036	WIZ
Xaf1	1.44387	0.00195661	XAF1
Xrcc3	1.01906	0.0100695	XRCC3
Yap1	6.80587	0.00498456	YAP1
Yif1a	0.945797	0.0398251	YIF1A
Zap70	3.31723	0.00467397	ZAP70
Zbp1	0.999146	0.0283874	ZBP1
Zbtb16	1.27386	0.0102674	ZBTB16
Zcchc24	2.72141	1.45e-05	ZCCHC24
Zdhhc14	1.76695	6.9e-05	ZDHHC14
Zeb2	0.759344	0.0117379	ZEB2
Zfp362	1.08475	0.0148201	ZNF362
Zfp365	5.86227	0.0257469	ZNF365
Zfp36l1	1.64784	0.00359069	ZFP36L1
Zfp467	1.98738	0.000320069	ZNF467
Zfp64	0.871644	0.0356423	ZFP64
Zfp750	1.66133	0.0196646	ZNF750
Zfyve9	3.48869	4.47e-07	ZFYVE9
Zmiz1	0.769654	0.0125416	ZMIZ1
Zmiz2	1.63419	2e-06	ZMIZ2
0610030E20Rik	-1.20135	0.000346353	C2orf68
1810055G02Rik	-1.62084	2.14e-06	C11orf24
4930523C07Rik	-0.985846	0.000703586	KIAA0040
4932438A13Rik	-0.882979	0.000449094	KIAA1109
6430548M08Rik	-1.63994	2.4e-07	KIAA0513
8030462N17Rik	-0.752558	0.0154046	C18orf25
Abcc5	-1.10369	0.000315959	ABCC5
Abcd2	-1.02135	0.000440926	ABCD2
Abhd17b	-0.831375	0.0110048	ABHD17B
Abhd5	-2.55951	6.81e-22	ABHD5
Abi1	-0.860639	0.00225982	ABI1
Acadsb	-0.949834	0.0032241	ACADSB
Acap1	-1.1392	0.00374618	ACAP1
Acap2	-1.56813	3.65e-10	ACAP2
Ackr4	-2.18123	0.00138628	ACKR4
Acsl1	-1.46682	1.76e-07	ACSL1
Acsl4	-0.646354	0.0284862	ACSL4
Actb	-0.599068	0.0290326	ACTB
Actn1	-1.95022	8.27e-14	ACTN1
Actr2	-0.876888	0.000368145	ACTR2
Actr3	-1.37751	1.15e-09	ACTR3
Actr6	-0.948277	0.00942811	ACTR6
Acvrl1	-1.32731	0.0132395	ACVRL1
Ada	-1.8061	1.62e-09	ADA
Adamtsl3	-3.62755	7.33e-06	ADAMTSL3
Add3	-0.726965	0.0160212	ADD3
Adgrg3	-0.833426	0.00531823	ADGRG3
Adipor1	-0.774417	0.0415124	ADIPOR1
Adpgk	-2.50582	2.33e-21	ADPGK
Adprm	-0.787655	0.0299669	ADPRM
Adtrp	-3.3522	4.4e-06	ADTRP
Afap1	-0.652127	0.0392467	AFAP1
Aff2	-1.84176	1.13e-06	AFF2
Aftph	-0.620551	0.0458649	AFTPH
Agap1	-1.90888	3.49e-08	AGAP1
Aggf1	-0.868155	0.00611173	AGGF1
Agl	-1.50699	4.47e-09	AGL
Agpat2	-1.79916	2.26e-07	AGPAT2
Agps	-1.14084	2.33e-06	AGPS
Agtpbp1	-0.627617	0.0295766	AGTPBP1
Aimp1	-0.731176	0.0130261	AIMP1
Akap11	-1.0825	7.88e-05	AKAP11
Akap13	-0.599885	0.0215126	AKAP13
Akap9	-0.740816	0.00754722	AKAP9
Akirin1	-0.692622	0.0499714	AKIRIN1
Alas1	-0.827196	0.00093797	ALAS1
Alcam	-0.761228	0.0222974	ALCAM
Aldh2	-1.34483	0.000686641	ALDH2
Aldh3a2	-1.38905	1.75e-05	ALDH3A2
Aldh3b1	-1.64452	6.27e-06	ALDH3B1
Aldh3b2	-2.86777	0.0122022	ALDH3B2
Aldh6a1	-1.05107	0.0214691	ALDH6A1
Alox5ap	-0.949947	0.0018296	ALOX5AP
Amotl2	-1.23016	0.0380124	AMOTL2
Angel2	-0.866336	0.00334903	ANGEL2
Ankfy1	-0.593499	0.0299173	ANKFY1
Ankrd12	-1.86985	4.95e-14	ANKRD12
Ankrd27	-0.738328	0.00930994	ANKRD27
Ankrd28	-1.63083	4.3e-12	ANKRD28
Ankrd46	-1.29638	0.000111569	ANKRD46
Ano10	-2.20602	9.07e-13	ANO10
Anxa1	-3.48309	1.23e-39	ANXA1
Anxa11	-1.72208	4.52e-05	ANXA11
Anxa3	-1.36746	2.62e-08	ANXA3
Aoah	-1.37111	4.86e-06	AOAH
Ap1s2	-0.886583	0.00528845	AP1S2
Ap3s1	-1.37524	2.39e-08	AP3S1
Apaf1	-1.13781	8.41e-06	APAF1
Aph1b	-2.07243	5.9e-07	APH1B
Api5	-0.612936	0.020172	API5
Apmap	-1.46182	1.29e-05	APMAP
Apobr	-1.96431	7.98e-09	APOBR
App	-1.18491	6.52e-05	APP
Appl1	-1.35093	4.88e-06	APPL1
Arap3	-1.51446	1.39e-06	ARAP3
Arfgef1	-1.82656	1.59e-14	ARFGEF1
Arfgef2	-0.619305	0.031091	ARFGEF2
Arhgap1	-0.700738	0.022499	ARHGAP1
Arhgap10	-0.884625	0.0329371	ARHGAP10
Arhgap11a	-0.714346	0.00643248	ARHGAP11A
Arhgap15	-0.966758	0.000167318	ARHGAP15
Arhgap19	-1.11301	1.08e-05	ARHGAP19
Arhgap4	-0.939871	0.00207646	ARHGAP4
Arhgdib	-1.6644	2.09e-12	ARHGDIB
Arhgef6	-1.26899	3.93e-07	ARHGEF6
Arid3a	-0.872634	0.00342398	ARID3A
Arid3b	-1.26671	0.00057443	ARID3B
Arid4a	-0.690156	0.0343345	ARID4A
Arid4b	-0.875604	0.00239572	ARID4B
Arih1	-0.685484	0.0142009	ARIH1
Armc8	-0.956381	0.00145238	ARMC8
Arpc2	-0.592133	0.0345986	ARPC2
Arpc3	-0.952825	0.00079681	ARPC3
Arpc5	-0.776805	0.0044421	ARPC5
Arrb2	-2.25983	8.65e-13	ARRB2
Asb7	-1.28417	0.000160999	ASB7
Ascc3	-0.688026	0.0182465	ASCC3
Asf1b	-0.896035	0.018147	ASF1B
Aspm	-0.800416	0.00183083	ASPM
Atf2	-0.796821	0.00517959	ATF2
Atg12	-0.975638	0.00255796	ATG12
Atg3	-1.08962	0.000109084	ATG3
Atg5	-0.875586	0.0115758	ATG5
Atg7	-0.743278	0.0314302	ATG7
Atp11a	-1.11695	2.24e-05	ATP11A
Atp11b	-0.984365	3.93e-05	ATP11B
Atp13a3	-0.693265	0.012483	ATP13A3
Atp2a3	-0.967286	0.0151779	ATP2A3
Atp2c1	-1.26691	4.24e-06	ATP2C1
Atp6ap2	-0.840984	0.00265906	ATP6AP2
Atp6v1a	-0.788699	0.00295427	ATP6V1A
Atp6v1c1	-0.725	0.0154896	ATP6V1C1
Atp6v1d	-1.12294	0.000100059	ATP6V1D
Atp8b4	-0.801598	0.000943743	ATP8B4
Atrn	-1.08643	1.06e-05	ATRN
Atrx	-1.33264	3.08e-08	ATRX
Atxn10	-0.744897	0.0154971	ATXN10
Avl9	-0.944987	0.000685927	AVL9
Avpr2	-1.62213	0.00966662	AVPR2
Azi2	-0.789509	0.00479131	AZI2
B3galt2	-1.01078	0.00230188	B3GALT2
Bank1	-1.69308	0.00143925	BANK1
Baz1a	-1.63802	5.49e-12	BAZ1A
Baz1b	-0.658405	0.0115364	BAZ1B
Bbs4	-1.13558	0.0277364	BBS4
Bbs9	-1.01279	0.00302421	BBS9
Bcl6	-0.912213	0.0155041	BCL6
Bin3	-1.13372	0.000160247	BIN3
Birc2	-0.850163	0.00269777	BIRC2
Bmi1	-0.7742	0.0171619	BMI1
Bmpr1a	-2.68843	1.01e-09	BMPR1A
Bnip2	-0.972303	0.000521139	BNIP2
Bnip3l	-0.931505	0.000562219	BNIP3L
Braf	-1.09326	1.42e-05	BRAF
Brd8	-0.788151	0.00327759	BRD8
Brd9	-1.01208	0.00146183	BRD9
Brip1	-1.21273	1.14e-05	BRIP1
Bub1	-1.16008	7.52e-06	BUB1
Bub3	-0.919205	0.00347298	BUB3
Bzw1	-0.631903	0.0153132	BZW1
C1galt1	-0.595336	0.0365668	C1GALT1
C1rl	-0.923244	0.0123645	C1RL
C3	-1.82865	3.15e-13	C3
C5ar1	-1.2564	7.62e-05	C5AR1
Caap1	-0.910228	0.0133251	CAAP1
Cab39	-1.13969	6.87e-06	CAB39
Calcrl	-2.18841	2.33e-13	CALCRL
Camp	-4.48047	8.27e-34	CAMP
Cap1	-1.06273	0.00146183	CAP1
Capn1	-0.792785	0.0192489	CAPN1
Capn7	-0.680549	0.0174636	CAPN7
Capns1	-0.920168	0.00825617	CAPNS1
Capza1	-0.745599	0.0043752	CAPZA1
Card10	-3.14097	1.54e-17	CARD10
Casd1	-0.746332	0.0122332	CASD1
Casp7	-0.82592	0.00527873	CASP7
Cast	-0.844865	0.00125804	CAST
Cbl	-0.862873	0.000415338	CBL
Ccdc186	-0.974033	0.00240953	CCDC186
Ccdc47	-0.712611	0.0347753	CCDC47
Ccdc82	-1.25889	1.66e-06	CCDC82
Ccna2	-0.571642	0.0365668	CCNA2
Ccnb2	-0.97722	0.00143278	CCNB2
Ccnc	-1.05384	0.00102409	CCNC
Ccne2	-0.774489	0.0286814	CCNE2
Ccng1	-0.829855	0.00659439	CCNG1
Ccng2	-0.878258	0.0278175	CCNG2
Ccni	-0.752027	0.0428673	CCNI
Ccnl1	-1.00802	0.000204433	CCNL1
Ccno	-2.73153	3.12e-08	CCNO
Ccp110	-0.699013	0.0372415	CCP110
Cd164	-0.660782	0.0170813	CD164
Cd177	-3.57703	2.67e-26	CD177
Cd33	-1.6656	3.65e-10	CD33
Cd3d	-1.65936	0.028455	CD3D
Cd44	-0.656603	0.0157785	CD44
Cd63	-0.789724	0.0122248	CD63
Cd81	-0.745641	0.0314927	CD81
Cd9	-1.76069	8.65e-09	CD9
Cdadc1	-0.734607	0.0149022	CDADC1
Cdc14a	-1.19363	0.000153788	CDC14A
Cdc25a	-0.806564	0.0344238	CDC25A
Cdc37l1	-0.756594	0.00656537	CDC37L1
Cdc42	-0.693383	0.00920616	CDC42
Cdc42ep3	-0.869692	0.0171288	CDC42EP3
Cdc5l	-0.777979	0.00794343	CDC5L
Cdc7	-1.1401	2.66e-05	CDC7
Cdc73	-0.760486	0.00918223	CDC73
Cdca3	-1.18148	0.00182073	CDCA3
Cdk11b	-1.0236	0.00113067	CDK11A
Cdk13	-0.712313	0.0120666	CDK13
Cdk19	-1.02288	0.00123146	CDK19
Cdk2	-0.686087	0.0497195	CDK2
Cdk2ap2	-0.906588	0.0360612	CDK2AP2
Cdk5r1	-1.18423	0.00514797	CDK5R1
Cdk5rap2	-0.681423	0.037218	CDK5RAP2
Cdkn1b	-1.13648	0.000208982	CDKN1B
Cdkn2c	-1.07583	0.0145951	CDKN2C
Cdkn2d	-0.84933	0.0425549	CDKN2D
Cdkn3	-0.85553	0.00661928	CDKN3
Cds2	-0.890875	0.0107806	CDS2
Cdv3	-0.787131	0.00265995	CDV3
Ceacam10	-1.76532	0.000538672	CEACAM21
Cebpd	-1.47976	0.000957617	CEBPD
Cebpe	-2.76511	1.94e-18	CEBPE
Celf2	-0.641123	0.0154024	CELF2
Cemip2	-1.59765	2.72e-09	CEMIP2
Cenpc1	-0.970268	0.00153601	CENPC
Cenpe	-1.23825	1.82e-05	CENPE
Cenpf	-1.46628	3.15e-08	CENPF
Cenpj	-1.52088	5.84e-08	CENPJ
Cep135	-0.782798	0.00748568	CEP135
Cep152	-0.684561	0.0169459	CEP152
Cep55	-1.36717	8.17e-05	CEP55
Cep57	-0.744009	0.0115122	CEP57
Cep72	-0.877285	0.0104336	CEP72
Cep83	-1.17344	4.96e-06	CEP83
Cers6	-0.557542	0.045838	CERS6
Ces1d	-2.18856	0.0116971	CES1
Cetn3	-0.955668	0.00402157	CETN3
Cggbp1	-0.812261	0.00363624	CGGBP1
Cgrrf1	-0.87679	0.0368275	CGRRF1
Chac1	-2.07637	0.00117313	CHAC1
Chd7	-1.15638	4.19e-06	CHD7
Chd8	-0.577449	0.0372391	CHD8
Chil1	-2.80527	8.94e-23	CHI3L1
Chil3	-3.85692	2.77e-24	CHIA
Chit1	-3.4862	1.7e-11	CHIT1
Chka	-0.90379	0.00265906	CHKA
Chm	-0.866391	0.00908799	CHM
Chmp1b	-0.952961	0.00703724	CHMP1B
Chmp3	-0.689609	0.0342101	CHMP3
Chmp5	-0.683979	0.0466727	CHMP5
Chordc1	-0.931454	0.00293009	CHORDC1
Chpt1	-0.950919	0.00674182	CHPT1
Cib2	-2.13192	1.1e-05	CIB2
Ckap4	-2.04596	1.65e-10	CKAP4
Ckap5	-1.10909	3.63e-05	CKAP5
Cklf	-0.887948	0.0052194	CKLF
Cldn1	-4.54382	1.37e-46	CLDN1
Cldn15	-1.3013	0.000208747	CLDN15
Clec5a	-2.3525	3.26e-20	CLEC5A
Clk4	-0.619559	0.0336318	CLK4
Clpx	-0.683491	0.0296763	CLPX
Cmpk1	-0.82739	0.0055463	CMPK1
Cnn2	-1.78763	4.25e-06	CNN2
Cnot7	-1.19256	7.1e-05	CNOT7
Cntln	-1.32664	8.92e-06	CNTLN
Cntrl	-1.43236	9.63e-10	CNTRL
Copa	-0.739714	0.00450727	COPA
Copb1	-0.804574	0.00215093	COPB1
Copb2	-0.671547	0.0100628	COPB2
Cops8	-0.783268	0.0150078	COPS8
Cpd	-1.17462	3.15e-05	CPD
Cpne3	-2.6305	7.83e-33	CPNE3
Cpsf6	-0.73692	0.00424616	CPSF6
Creb1	-0.870468	0.00064638	CREB1
Crebzf	-0.762637	0.0385827	CREBZF
Crispld2	-2.5562	3.02e-14	CRISPLD2
Crlf2	-1.05022	0.047374	CRLF2
Crnkl1	-1.04868	0.000259358	CRNKL1
Crot	-0.917394	0.0043481	CROT
Cry1	-1.01671	0.00177488	CRY1
Csde1	-0.587983	0.0278857	CSDE1
Csgalnact2	-1.49903	4.32e-10	CSGALNACT2
Csnk1g1	-0.73131	0.0136223	CSNK1G1
Csnk2a1	-0.698985	0.00824694	CSNK2A1
Cspp1	-0.96544	0.00260392	CSPP1
Cstf2t	-0.684943	0.0234554	CSTF2T
Cstf3	-0.790364	0.0356423	CSTF3
Ctbp2	-0.761741	0.0343654	CTBP2
Ctbs	-1.30784	0.00040406	CTBS
Ctcf	-0.795728	0.0024896	CTCF
Ctdspl	-1.07985	0.00091956	CTDSPL
Ctsk	-4.63869	2.48e-07	CTSK
Cul3	-0.668878	0.0236887	CUL3
Cxadr	-1.46283	0.00736481	CXADR
Cyb5r4	-1.39103	4.9e-08	CYB5R4
Cybb	-2.85915	4.33e-31	CYBB
Cyfip2	-1.16855	2.88e-06	CYFIP2
Cyld	-1.0557	0.000153788	CYLD
Dach1	-1.94552	1.84e-10	DACH1
Dbf4	-0.937791	0.00040406	DBF4
Dclre1b	-0.64339	0.0462845	DCLRE1B
Ddx3x	-0.646186	0.0113493	DDX3X
Ddx42	-0.708534	0.0144725	DDX42
Ddx5	-0.858407	0.000619564	DDX5
Ddx50	-0.795238	0.00313143	DDX50
Ddx60	-0.825617	0.0197553	DDX60
Def6	-0.792496	0.0463678	DEF6
Degs1	-0.97828	0.00175718	DEGS1
Dek	-0.721923	0.01179	DEK
Dennd1b	-1.02822	0.000185579	DENND1B
Dennd2a	-1.68235	0.000622454	DENND2A
Dennd2d	-1.44306	0.000259079	DENND2D
Dennd4a	-0.808237	0.00305574	DENND4A
Dennd5a	-0.893984	0.0087293	DENND5A
Depdc1a	-1.66781	8.19e-09	DEPDC1
Dgat1	-1.66838	7e-06	DGAT1
Dgka	-0.815867	0.0251308	DGKA
Dgkg	-0.796922	0.0128867	DGKG
Dhrs7	-1.88018	4.13e-06	DHRS7
Dhx15	-0.621509	0.0245087	DHX15
Dhx29	-0.716733	0.0261755	DHX29
Diaph1	-0.756564	0.0124054	DIAPH1
Diaph2	-0.687822	0.0146964	DIAPH2
Dio2	-0.777964	0.00855578	DIO2
Dld	-0.780772	0.0084677	DLD
Dlg1	-0.648933	0.033167	DLG1
Dlgap5	-0.591161	0.045441	DLGAP5
Dmc1	-1.80021	0.000420344	DMC1
Dmtf1	-0.783555	0.00660252	DMTF1
Dmxl2	-1.90226	2.7e-15	DMXL2
Dnah6	-1.89546	0.0289012	DNAH6
Dnajc1	-0.835963	0.00418426	DNAJC1
Dnajc13	-0.880431	0.00182635	DNAJC13
Dnajc2	-0.84549	0.00699701	DNAJC2
Dnajc3	-1.01051	0.000209733	DNAJC3
Dnajc9	-0.687674	0.0181179	DNAJC9
Dnmbp	-0.891494	0.0108975	DNMBP
Dnttip2	-0.656284	0.0470298	DNTTIP2
Dock1	-1.03475	0.00137954	DOCK1
Dock2	-0.757761	0.00720895	DOCK2
Dock5	-1.77341	4.8e-13	DOCK5
Dock9	-0.836711	0.0158136	DOCK9
Dok3	-0.84822	0.042317	DOK3
Dop1a	-0.765529	0.00866629	DOP1A
Dr1	-0.596793	0.043176	DR1
Dram1	-1.064	0.000853555	DRAM1
Dsn1	-0.832829	0.00549945	DSN1
Dstn	-1.66381	3.03e-11	DSTN
Dync1i2	-0.885528	0.00113676	DYNC1I2
Dync2h1	-0.819093	0.011129	DYNC2H1
Dzip3	-0.877478	0.0208909	DZIP3
Eno1	-0.677402	0.0393787	ENO1
Ebi3	-1.24084	0.0274014	EBI3
Ebna1bp2	-0.597114	0.0481315	EBNA1BP2
Ect2	-0.992187	0.00011368	ECT2
Edem1	-0.624362	0.0292751	EDEM1
Ednra	-1.6319	0.0354334	EDNRA
Edrf1	-0.76812	0.0155564	EDRF1
Eea1	-1.15436	3.02e-05	EEA1
Eed	-0.609014	0.0484406	EED
Efcab11	-1.16897	0.00657975	EFCAB11
Eif4g2	-0.790415	0.00110674	EIF4G2
Elmo1	-0.906108	0.000630027	ELMO1
Elovl5	-0.722989	0.0192023	ELOVL5
Emc2	-1.03241	0.000191474	EMC2
Eml2	-0.971982	0.0140164	EML2
Enpp4	-1.4535	3.32e-06	ENPP4
Entpd1	-0.961886	0.0154262	ENTPD1
Entpd5	-1.16705	5e-05	ENTPD5
Eps15	-0.624225	0.0203522	EPS15
Erap1	-0.622077	0.0244107	ERAP1
Erbin	-0.932749	0.000228981	ERBIN
Erc1	-1.63609	2.2e-05	ERC1
Erg	-1.13241	0.000100386	ERG
Eri2	-1.0575	0.00344427	ERI2
Esf1	-1.26718	0.00570049	ESF1
Etaa1	-0.94979	0.00279704	ETAA1
Etfdh	-0.672035	0.0392316	ETFDH
Ets1	-1.19243	5.95e-05	ETS1
Ets2	-1.02103	0.00713668	ETS2
Exoc1	-0.839174	0.00267231	EXOC1
Exoc2	-0.76992	0.0112659	EXOC2
Exoc5	-1.04442	0.000141053	EXOC5
Exosc10	-0.663264	0.0385348	EXOSC10
Ezr	-0.603514	0.0374328	EZR
F5	-1.39308	8.1e-08	F5
Faf1	-0.972915	0.00104529	FAF1
Fam111a	-0.90571	0.0077268	FAM111A
Fam172a	-0.882697	0.00144202	FAM172A
Fam204a	-0.825305	0.0203255	FAM204A
Fam20b	-0.702144	0.031197	FAM20B
Far2	-1.15451	8.39e-05	FAR2
Fbxl14	-1.21894	0.000387872	FBXL14
Fbxl5	-0.944277	0.000309762	FBXL5
Fbxo11	-0.701144	0.0225926	FBXO11
Fbxo22	-0.786082	0.0186153	FBXO22
Fbxo3	-0.805817	0.0023903	FBXO3
Fbxo38	-0.731538	0.0137231	FBXO38
Fbxo5	-1.1076	0.000122627	FBXO5
Fcnb	-2.49913	3.08e-15	FCN1
Fer	-0.985832	0.0309271	FER
Ffar2	-2.66541	6.86e-13	FFAR2
Fgr	-0.780225	0.00783128	FGR
Fkbp5	-1.00768	0.00165285	FKBP5
Fli1	-1.07469	2.98e-05	FLI1
Flna	-1.05616	0.00110417	FLNA
Flot2	-1.26626	0.000149348	FLOT2
Fmo5	-2.64024	2.55e-20	FMO5
Fmr1	-1.04766	5.31e-05	FMR1
Fnbp1l	-1.25372	0.00289101	FNBP1L
Foxn2	-1.03162	0.000295015	FOXN2
Fpr2	-1.70944	1.15e-07	FPR2
G0s2	-2.19787	1.08e-08	G0S2
G6pdx	-1.65245	1.11e-11	G6PD
Gadd45b	-0.891925	0.0362092	GADD45B
Galc	-1.02041	0.00255833	GALC
Galnt1	-0.594017	0.0262645	GALNT1
Galnt3	-1.87374	3.99e-05	GALNT3
Gapvd1	-0.958019	0.000449389	GAPVD1
Gas7	-0.811607	0.00453297	GAS7
Gbe1	-2.33171	1.24e-18	GBE1
Gca	-3.00632	3.88e-32	GCA
Gcc2	-1.7325	3.9e-07	GCC2
Gdi1	-0.762004	0.04183	GDI1
Gdi2	-0.691836	0.0076661	GDI2
Gfi1	-1.11462	0.00485903	GFI1
Gfpt1	-0.932122	0.00117457	GFPT1
Ggnbp2	-0.679842	0.0123044	GGNBP2
Gjb3	-2.30809	2e-06	GJB3
Glrx	-1.16639	0.000126191	GLRX
Gls	-0.66519	0.0154716	GLS
Glyr1	-0.935309	0.00315555	GLYR1
Gm49336	-1.16822	3.33e-06	NUP58
Gmfg	-1.02745	0.00404577	GMFG
Gmip	-1.3135	9.27e-05	GMIP
Gnai3	-0.676822	0.0159951	GNAI3
Golim4	-1.65382	4.56e-11	GOLIM4
Golph3	-0.810343	0.00575882	GOLPH3
Gpbp1l1	-0.789692	0.00680942	GPBP1L1
Gpd2	-0.796831	0.00953017	GPD2
Gphn	-1.1389	0.00235065	GPHN
Gpi1	-1.11663	2.12e-05	GPI
Gpr157	-1.18498	0.00674182	GPR157
Gprasp1	-0.928109	0.0109896	GPRASP1
Gpsm3	-1.29964	0.00182992	GPSM3
Gramd1b	-0.944282	0.00330387	GRAMD1B
Greb1l	-1.44487	0.0329371	GREB1L
Gsdme	-1.58386	2.49e-08	GSDME
Gsn	-2.13464	7.71e-08	GSN
Gsr	-1.20583	3.23e-06	GSR
Gtf2b	-0.799469	0.0116098	GTF2B
Gtf2h1	-0.684079	0.0316178	GTF2H1
Gyg	-0.964437	0.000558324	GYG1
Gys1	-1.74244	6.11e-09	GYS1
Hacd2	-1.05009	0.00258342	HACD2
Haus3	-0.856491	0.0202123	HAUS3
Hccs	-1.03888	0.0013154	HCCS
Hcfc2	-0.911853	0.00262214	HCFC2
Hck	-1.28146	0.000230245	HCK
Hcls1	-0.680577	0.0476316	HCLS1
Hdac1	-0.702893	0.00823058	HDAC1
Hdac4	-0.873192	0.00358854	HDAC4
Hdc	-1.36738	2.14e-06	HDC
Hdgfl3	-1.02053	0.00510977	HDGFL3
Heca	-0.703664	0.0345986	HECA
Herc3	-1.07791	0.021327	HERC3
Hexb	-1.27381	0.00115638	HEXB
Hif1a	-1.20758	6.97e-05	HIF1A
Hip1r	-1.44503	2.03e-05	HIP1R
Hipk1	-0.804698	0.00145944	HIPK1
Hipk3	-0.707435	0.00674182	HIPK3
Hk3	-0.85315	0.0320974	HK3
Hltf	-0.825728	0.006948	HLTF
Hmga1b	-6.90353	8.22e-18	HMGA1
Hmgb2	-0.830148	0.00387346	HMGB2
Hmgcr	-0.830622	0.00267231	HMGCR
Hmgcs1	-0.776056	0.0451506	HMGCS1
Hmgn5	-1.36206	0.00176849	HMGN5
Hmmr	-1.1476	0.0001	HMMR
Hnrnph1	-0.825381	0.000786977	HNRNPH1
Hnrnpm	-0.659418	0.0104505	HNRNPM
Hnrnpu	-0.727778	0.00357933	HNRNPU
Hnrnpul2	-0.670854	0.0119214	HNRNPUL2
Hook1	-1.05867	0.00608143	HOOK1
Hp	-1.38126	2.67e-05	HP
Hp1bp3	-0.745109	0.0076661	HP1BP3
Hpf1	-0.827808	0.00550576	HPF1
Hprt	-0.815084	0.00181014	HPRT1
Hrh2	-1.77499	9.19e-07	HRH2
Hsd11b1	-2.15886	2.29e-11	HSD11B1
Hsd17b11	-0.928503	0.000686641	HSD17B11
Hsd17b7	-2.00395	7.04e-05	HSD17B7
Hsdl2	-0.924666	0.00109388	HSDL2
Hsp90b1	-0.811115	0.0191361	HSP90B1
Hspa12a	-2.62168	0.00793078	HSPA12A
Hspa13	-0.677517	0.0214273	HSPA13
Hspa14	-0.792291	0.0052194	HSPA14
Hspa4l	-1.23303	2.27e-05	HSPA4L
Htatsf1	-0.683582	0.0327476	HTATSF1
Ica1	-2.75135	2.42e-09	ICA1
Ice2	-0.849591	0.0180503	ICE2
Id1	-1.56184	0.000243411	ID1
Id2	-2.12458	3.86e-12	ID2
Ier2	-0.935202	0.0372575	IER2
Ifit2	-1.3146	3.7e-05	IFIT2
Ifrd1	-0.835423	0.0123645	IFRD1
Igf1r	-0.788144	0.00234375	IGF1R
Igf2r	-1.78206	1.68e-11	IGF2R
Igsf6	-1.2231	1.82e-06	IGSF6
Il16	-0.974689	0.00753012	IL16
Il18bp	-0.97664	0.026466	IL18BP
Il18r1	-0.824587	0.0440605	IL18R1
Il18rap	-2.05545	8.28e-11	IL18RAP
Il1r2	-1.19986	0.000775282	IL1R2
Il1rap	-1.19898	0.000308075	IL1RAP
Ilf2	-0.851911	0.00174887	ILF2
Impa1	-0.825433	0.0067156	IMPA1
Ing1	-0.756718	0.0269361	ING1
Ing3	-0.816783	0.0413382	ING3
Inhba	-5.41623	1.06e-66	INHBA
Ino80d	-0.884497	0.000491885	INO80D
Inpp1	-1.53436	5.13e-06	INPP1
Inpp4a	-0.882676	0.0037627	INPP4A
Inpp5a	-0.971014	0.00928513	INPP5A
Inpp5b	-0.646138	0.0340208	INPP5B
Inpp5j	-1.56063	0.00843342	INPP5J
Ints12	-1.50078	2.28e-06	INTS12
Ints13	-0.724433	0.0106013	INTS13
Ipcef1	-2.64542	3.58e-22	IPCEF1
Irak3	-0.998855	0.00096821	IRAK3
Ireb2	-0.880833	0.000528288	IREB2
Itch	-0.838237	0.00173977	ITCH
Itfg1	-0.844924	0.00404577	ITFG1
Itgam	-2.86952	3.39e-30	ITGAM
Itgav	-0.686879	0.0307252	ITGAV
Itih5	-2.22051	6.11e-15	ITIH5
Itm2b	-0.94528	0.000407513	ITM2B
Itpr2	-1.21493	5.15e-05	ITPR2
Itsn2	-1.07889	1.07e-05	ITSN2
Jade1	-1.06659	4.84e-05	JADE1
Jag1	-2.68423	2.23e-06	JAG1
Jak1	-0.570036	0.0496547	JAK1
Jam2	-2.90725	0.00958893	JAM2
Jrkl	-1.73418	9.1e-07	JRKL
Kansl1l	-1.19635	8.34e-05	KANSL1L
Kat5	-0.812969	0.0251885	KAT5
Katnbl1	-1.00117	0.00883001	KATNBL1
Kcnj2	-0.807113	0.0408671	KCNJ2
Kctd9	-0.940425	0.00188959	KCTD9
Kdelr2	-0.615632	0.0420582	KDELR2
Kdm4c	-0.818011	0.00557606	KDM4C
Kdm5a	-0.985348	7.08e-05	KDM5A
Kdm7a	-0.93813	0.000270199	KDM7A
Kif11	-0.724897	0.00827341	KIF11
Kif13b	-0.76921	0.00678599	KIF13B
Kif14	-1.05924	3.76e-05	KIF14
Kif15	-0.984446	0.000869504	KIF15
Kif18a	-1.26747	1.06e-06	KIF18A
Kif1b	-0.763998	0.0109503	KIF1B
Kif20a	-0.904093	0.00293919	KIF20A
Kif20b	-1.47972	1.16e-08	KIF20B
Kif21b	-0.941558	0.000847096	KIF21B
Kif23	-0.981872	0.000244048	KIF23
Kif3b	-0.969476	0.0012689	KIF3B
Kif4	-1.09816	4.66e-05	KIF4A
Kif5b	-1.42047	3.5e-09	KIF5B
Klf5	-1.92836	4.46e-10	KLF5
Klf6	-1.24301	7.3e-06	KLF6
Klf7	-1.25063	7.27e-05	KLF7
Klhl23	-0.818438	0.0115628	KLHL23
Klhl28	-1.31691	1.83e-05	KLHL28
Klhl36	-1.23055	0.0139681	KLHL36
Klhl9	-0.699769	0.00968015	KLHL9
Knl1	-1.14511	3.11e-05	KNL1
Kntc1	-0.799423	0.00406513	KNTC1
Kpna2	-0.903124	0.00125804	KPNA2
Kpna3	-0.686715	0.0173288	KPNA3
Kpna4	-0.754614	0.0043564	KPNA4
Kras	-0.839141	0.00490908	KRAS
Krcc1	-1.29483	5.11e-06	KRCC1
Krit1	-0.764767	0.0118634	KRIT1
Lamb3	-1.32456	0.0206188	LAMB3
Lamp2	-0.909479	0.000420807	LAMP2
Larp4	-0.892865	0.0011066	LARP4
Larp4b	-0.797493	0.00591149	LARP4B
Lbp	-1.03364	0.00364122	LBP
Lcn2	-3.82471	5.3e-68	LCN2
Lcp1	-1.22361	2.21e-07	LCP1
Lcp2	-0.57761	0.0461588	LCP2
Lct	-3.32342	5.23e-11	LCT
Ldhb	-1.03343	0.0105012	LDHB
Lgals4	-1.23539	0.0237532	LGALS4
Lhfpl2	-1.1835	0.000226259	LHFPL2
Lig3	-0.635485	0.0308548	LIG3
Limk2	-1.05118	0.00243513	LIMK2
Lims1	-1.3603	3.48e-07	LIMS3
Lin28a	-2.93209	2.38e-24	LIN28A
Lin7c	-0.998346	0.000421066	LIN7C
Lipg	-3.79156	1.29e-19	LIPG
Lmo4	-1.33323	1.76e-05	LMO4
Lonp2	-0.951065	0.000938573	LONP2
Lonrf3	-1.28881	0.000183702	LONRF3
Lpcat4	-1.18041	0.0082875	LPCAT4
Lpgat1	-1.69493	7.12e-13	LPGAT1
Lrif1	-1.94332	1.26e-09	LRIF1
Lrp4	-1.25347	0.000912001	LRP4
Lrp8	-1.13251	5.97e-05	LRP8
Lrrfip1	-0.689507	0.0114612	LRRFIP1
Lrrfip2	-1.25333	7.42e-06	LRRFIP2
Lsm14a	-0.698894	0.0098535	LSM14A
Lta4h	-1.11997	1.78e-06	LTA4H
Ltb	-1.25001	0.00890228	LTB
Ltf	-3.47331	1e-56	LTF
Ltn1	-0.598702	0.0466991	LTN1
Luc7l3	-0.630513	0.0242861	LUC7L3
Ly75	-3.61252	5.6e-45	LY75
Lypla1	-1.18894	3.97e-05	LYPLA1
Lyrm2	-1.00468	0.019182	LYRM2
Lyst	-1.07404	4.24e-06	LYST
Macf1	-0.546826	0.0478516	MACF1
Mad2l1	-0.607213	0.0342082	MAD2L1
Maml1	-0.705963	0.0356955	MAML1
Man2a1	-0.867004	0.0076432	MAN2A1
Manea	-1.25946	9.12e-05	MANEA
Map3k2	-0.869603	0.00126204	MAP3K2
Map3k9	-2.0811	2.33e-09	MAP3K9
Map4	-0.776766	0.0150078	MAP4
Map4k2	-0.930806	0.0316575	MAP4K2
Mapk13	-2.31764	6.58e-10	MAPK13
Mapk3	-0.975458	0.00173082	MAPK3
Mapk4	-2.69278	9.37e-06	MAPK4
Mapre1	-0.702425	0.00655873	MAPRE1
Marcksl1	-1.62262	1.9e-05	MARCKSL1
Marf1	-0.625624	0.0274937	MARF1
Matr3	-0.970859	9.32e-05	MATR3
Max	-0.764074	0.0103026	MAX
Mbd5	-0.693361	0.0383553	MBD5
Mbnl3	-1.34122	1.16e-06	MBNL3
Mctp1	-1.62932	2.34e-10	MCTP1
Mcur1	-0.782444	0.0253507	MCUR1
Mdm4	-0.595008	0.0267147	MDM4
Med13	-0.617496	0.0382876	MED13
Med14	-0.746035	0.0150068	MED14
Med17	-0.788249	0.0101085	MED17
Med21	-0.685393	0.0496664	MED21
Megf9	-2.56912	3.77e-23	MEGF9
Metap1	-0.615366	0.0401828	METAP1
Mettl9	-1.90369	7.13e-13	METTL9
Mex3c	-0.968382	0.00119926	MEX3C
Mff	-0.904444	0.001416	MFF
Mgam	-1.30023	5.33e-06	MGAM
Mgst2	-1.36037	3.25e-07	MGST2
Mia3	-0.658796	0.0354591	MIA3
Micu1	-1.39023	1.84e-06	MICU1
Mindy1	-0.838624	0.0097764	MINDY1
Mindy2	-0.933969	0.000714559	MINDY2
Mis18bp1	-0.763333	0.0114879	MIS18BP1
Mki67	-0.789304	0.0234637	MKI67
Mlst8	-1.34859	5.49e-05	MLST8
Mmp25	-1.68489	3.82e-07	MMP25
Mmp8	-1.2459	0.000960212	MMP8
Mmp9	-1.04578	0.000138342	MMP9
Mob1a	-0.653569	0.0127276	MOB1A
Mocos	-1.50928	3.34e-06	MOCOS
Mogat2	-2.6376	4.39e-10	MOGAT2
Mon2	-0.916909	0.000666868	MON2
Morc3	-0.932303	0.000353855	MORC3
Mospd1	-0.7759	0.0274105	MOSPD1
Mospd2	-1.42426	4.17e-05	MOSPD2
Mpc2	-0.759494	0.0238271	MPC2
Mphosph10	-1.10664	0.0231639	MPHOSPH10
Mphosph8	-1.11579	0.0304599	MPHOSPH8
Mppe1	-0.842025	0.04183	MPPE1
Mpzl1	-2.49982	0.000114773	MPZL1
Mreg	-1.59476	0.00967011	MREG
Ms4a3	-0.665587	0.0207883	MS4A3
Msl1	-0.89991	0.00284076	MSL1
Msl2	-0.718527	0.00849992	MSL2
Msl3	-0.819453	0.0088229	MSL3
Msmo1	-1.34869	9.58e-05	MSMO1
Msra	-1.64591	2.46e-06	MSRA
Msrb2	-1.21397	0.00340532	MSRB2
Mtdh	-0.724349	0.00806778	MTDH
Mtf2	-0.790096	0.00682207	MTF2
Mthfs	-1.33342	0.00319731	MTHFS
Mtm1	-0.868653	0.00420162	MTM1
Mtmr1	-0.779942	0.00949802	MTMR1
Mtmr3	-0.778515	0.0139749	MTMR3
Mtmr6	-1.19291	6.01e-06	MTMR6
Mtrex	-0.580114	0.0451031	MTREX
Mtus1	-1.01641	0.000601143	MTUS1
Mxd1	-1.40311	9.05e-06	MXD1
Mxi1	-0.761513	0.0308548	MXI1
Mybl1	-2.17209	5.43e-07	MYBL1
Mycbp2	-0.694386	0.00809929	MYCBP2
Myh9	-1.07823	4.61e-05	MYH9
Mynn	-0.667814	0.0485279	MYNN
Myo1b	-2.48972	4.04e-06	MYO1B
Myo1f	-0.85751	0.0140328	MYO1F
Myo5a	-1.33515	1.09e-08	MYO5A
N4bp1	-0.892548	0.000947576	N4BP1
Naa16	-0.904358	0.00349976	NAA16
Nadk	-0.919864	0.0018296	NADK
Nampt	-0.750868	0.00634678	NAMPT
Nbeal2	-0.814774	0.0173914	NBEAL2
Ncam1	-1.89405	1.7e-11	NCAM1
Ncapd3	-0.618546	0.0244856	NCAPD3
Ncapg	-1.29443	4.62e-08	NCAPG
Ncapg2	-0.786006	0.00209649	NCAPG2
Ncaph	-0.70234	0.0171288	NCAPH
Ncf2	-0.758771	0.011788	NCF2
Ncf4	-1.43313	1.25e-05	NCF4
Nck1	-1.55461	7.56e-09	NCK1
Nckap1l	-0.589592	0.0358418	NCKAP1L
Ncoa4	-1.585	1.53e-09	NCOA4
Ndc80	-1.32684	1.44e-06	NDC80
Nedd9	-0.86599	0.0101531	NEDD9
Nefh	-2.95207	0.0148341	NEFH
Neil3	-1.2652	1.12e-06	NEIL3
Neto2	-1.91616	1.05e-08	NETO2
Neu1	-1.16401	0.00191502	NEU1
Nfat5	-0.819804	0.0114185	NFAT5
Nfe2l2	-0.92293	0.000708423	NFE2L2
Nfkbil1	-1.13134	0.0129865	NFKBIL1
Nfu1	-1.0681	0.000368145	NFU1
Nfyb	-0.958649	0.00235931	NFYB
Nin	-1.16433	1.06e-06	NIN
Nipbl	-1.05831	4.06e-05	NIPBL
Nisch	-0.726332	0.0160007	NISCH
Nktr	-0.570626	0.0403437	NKTR
Nlrx1	-0.871214	0.0307316	NLRX1
Nme6	-0.932214	0.0126726	NME6
Nos1ap	-1.50798	2.33e-05	NOS1AP
Npepps	-1.44194	2.66e-08	NPEPPS
Nqo2	-0.81448	0.0130246	NQO2
Nr3c1	-0.746321	0.00344574	NR3C1
Nrbp1	-0.713728	0.0289755	NRBP1
Nrd1	-1.06221	1.14e-05	NRDC
Nsd2	-0.670747	0.0125416	NSD2
Nucb2	-1.37077	0.000107808	NUCB2
Nudt4	-1.21788	0.000100059	NUDT4
Nudt7	-0.956513	0.0173519	NUDT7
Numb	-1.29803	4.13e-06	NUMB
Nusap1	-1.10581	2.04e-05	NUSAP1
Nxn	-1.34023	0.000780648	NXN
Nxt2	-1.08785	0.0101812	NXT2
Oas2	-0.854144	0.0179199	OAS2
Ofd1	-1.40399	2.21e-05	OFD1
Ogfrl1	-1.62632	8.92e-11	OGFRL1
Olfm4	-3.33172	4.9e-22	OLFM4
Olfml2b	-3.69628	8.27e-34	OLFML2B
Olr1	-2.10342	6.74e-12	OLR1
Oprm1	-1.99684	0.00229625	OPRM1
Optn	-0.871088	0.0106804	OPTN
Orc3	-0.711808	0.0136452	ORC3
Orm1	-3.94853	9.55e-25	ORM1
Osbpl2	-0.860863	0.0035944	OSBPL2
Osbpl8	-1.08011	4.49e-06	OSBPL8
Osbpl9	-0.703553	0.019173	OSBPL9
Otud3	-0.915387	0.0488452	OTUD3
Oxr1	-0.731945	0.00663908	OXR1
Oxsr1	-0.76829	0.0148247	OXSR1
P2rx1	-0.878413	0.042596	P2RX1
Padi4	-1.41988	3.17e-07	PADI4
Pafah1b1	-0.976007	0.000111569	PAFAH1B1
Pafah2	-1.17418	0.00119934	PAFAH2
Paip1	-0.85663	0.00686704	PAIP1
Pak1	-1.19641	5.99e-05	PAK1
Pak2	-1.08477	9.03e-06	PAK2
Pam	-1.38186	1.1e-05	PAM
Pank3	-1.01503	0.000204796	PANK3
Papola	-0.680561	0.0105248	PAPOLA
Papolg	-1.20945	0.000228981	PAPOLG
Parg	-1.03048	0.000126212	PARG
Parp4	-0.832241	0.00825617	PARP4
Parp6	-0.738408	0.0426907	PARP6
Parpbp	-1.03773	0.00249584	PARPBP
Pbrm1	-0.98079	7.2e-05	PBRM1
Pbx2	-0.675084	0.0383862	PBX2
Pbxip1	-0.891836	0.0329885	PBXIP1
Pcdh11x	-1.55151	0.0487255	PCDH11X
Pclaf	-0.651742	0.0312432	PCLAF
Pcm1	-0.8519	0.00258741	PCM1
Pcyt1a	-0.620957	0.0216562	PCYT1A
Pdcd10	-0.985686	0.00166505	PDCD10
Pdcl	-0.892582	0.00432311	PDCL
Pde1b	-1.10479	0.0145049	PDE1B
Pde8a	-1.80258	5.47e-09	PDE8A
Pdk3	-1.20526	2.37e-05	PDK3
Pdlim2	-0.991689	0.0455532	PDLIM2
Pdpk1	-0.728206	0.00628194	PDPK1
Pds5a	-1.05425	2.06e-05	PDS5A
Pds5b	-0.7058	0.0112934	PDS5B
Pdzd8	-1.56725	2.02e-10	PDZD8
Peli2	-1.95738	5.12e-09	PELI2
Penk	-1.97486	0.0106804	PENK
Per2	-0.960767	0.0123097	PER2
Per3	-0.661239	0.0442823	PER3
Pfkfb4	-1.67541	1.52e-06	PFKFB4
Pgd	-1.07943	1.26e-05	PGD
Pgk1	-0.949205	0.00103159	PGK1
Pglyrp1	-2.0644	8.92e-11	PGLYRP1
Pgm1	-1.26313	0.000146583	PGM1
Phactr2	-1.00389	0.000228184	PHACTR2
Phf14	-0.932896	0.000606603	PHF14
Phf20l1	-1.51392	3.96e-10	PHF20L1
Phf3	-0.736903	0.0155972	PHF3
Phip	-0.899228	0.000272176	PHIP
Phkb	-1.11346	1.86e-05	PHKB
Pik3c2a	-0.912293	0.00142237	PIK3C2A
Pik3cb	-1.81638	5.18e-12	PIK3CB
Pik3cg	-0.771518	0.00309617	PIK3CG
Pikfyve	-1.07347	4.74e-05	PIKFYVE
Pja2	-0.805638	0.0123465	PJA2
Pkm	-1.05405	0.0011098	PKM
Pkn2	-0.591145	0.0361673	PKN2
Pla2g4a	-1.18266	2.64e-05	PLA2G4A
Plau	-1.82937	1.42e-05	PLAU
Plaur	-1.69395	1.49e-05	PLAUR
Plbd1	-2.06014	4.62e-14	PLBD1
Plcb2	-1.16579	3e-06	PLCB2
Plcg2	-0.600382	0.0340783	PLCG2
Plcl2	-0.89788	0.00127062	PLCL2
Pld1	-1.28592	0.000478447	PLD1
Plin3	-0.894804	0.00391746	PLIN3
Plk4	-1.26344	3.85e-07	PLK4
Pln	-2.18702	0.00687468	PLN
Plscr1	-2.1273	7.22e-15	PLSCR1
Plxnc1	-1.55953	2.13e-07	PLXNC1
Pnkp	-1.62118	6.32e-05	PNKP
Polr3b	-0.637114	0.0281921	POLR3B
Ppid	-0.784092	0.0135335	PPID
Ppig	-0.805041	0.0116167	PPIG
Ppip5k2	-0.7402	0.00506429	PPIP5K2
Ppm1a	-1.09396	0.000409511	PPM1A
Ppp1cb	-1.56527	2.18e-09	PPP1CB
Ppp1r12a	-1.09724	6.37e-06	PPP1R12A
Ppp1r2	-0.930558	0.00129972	PPP1R2
Ppp2cb	-0.968976	0.00211793	PPP2CB
Ppp2r3a	-1.06336	0.00370548	PPP2R3A
Ppp2r5a	-1.32807	2.14e-05	PPP2R5A
Ppp3ca	-1.57644	6.37e-09	PPP3CA
Ppp3cb	-0.908042	0.000626609	PPP3CB
Ppp3r1	-0.817599	0.00550311	PPP3R1
Ppp4r1	-0.736754	0.0135432	PPP4R1
Ppp4r3a	-0.746851	0.00445776	PPP4R3A
Ppp4r3b	-1.15608	1.24e-06	PPP4R3B
Ppp6c	-0.66311	0.0305864	PPP6C
Ppp6r3	-0.727215	0.00482722	PPP6R3
Prc1	-0.614873	0.0417922	PRC1
Prdm4	-0.71864	0.0387235	PRDM4
Prkaa1	-0.781259	0.0122009	PRKAA1
Prkacb	-0.689359	0.0287877	PRKACB
Prkar1a	-0.770669	0.00506752	PRKAR1A
Prkar2a	-1.2439	0.000398453	PRKAR2A
Prkcb	-1.53064	1.81e-08	PRKCB
Prkci	-1.0592	0.0011922	PRKCI
Prkd2	-1.0138	0.0333841	PRKD2
Prkd3	-0.632547	0.0360122	PRKD3
Prom1	-1.96146	3.54e-16	PROM1
Prpf38b	-0.565267	0.0438264	PRPF38B
Prpf39	-0.774843	0.00574786	PRPF39
Prpf40a	-0.77399	0.00409123	PRPF40A
Prpf6	-0.692472	0.0255957	PRPF6
Prr11	-0.833064	0.0107989	PRR11
Prss16	-1.0645	0.0250583	PRSS16
Psip1	-0.839881	0.00335639	PSIP1
Psma1	-0.745335	0.010509	PSMA1
Psmd14	-0.630827	0.0426907	PSMD14
Pspc1	-0.654294	0.0207883	PSPC1
Pstpip2	-0.797092	0.027837	PSTPIP2
Ptafr	-0.987785	0.00493829	PTAFR
Ptbp2	-1.05361	0.000113261	PTBP2
Ptbp3	-1.29108	8.3e-09	PTBP3
Ptch2	-3.25889	9.38e-06	PTCH2
Pten	-0.83335	0.00264957	PTEN
Ptgdr	-5.07627	0.0337536	PTGDR
Ptges	-2.177	0.000138438	PTGES
Ptgir	-2.04685	0.000389543	PTGIR
Ptgs1	-1.86375	5.41e-12	PTGS1
Ptov1	-0.871766	0.0183874	PTOV1
Ptpn12	-1.13491	3.03e-05	PTPN12
Ptpn2	-0.93753	0.00132494	PTPN2
Ptpn4	-0.715962	0.0239064	PTPN4
Ptpn9	-0.876249	0.0394454	PTPN9
Ptprc	-0.894427	0.000462913	PTPRC
Ptprr	-1.44432	0.0127578	PTPRR
Pum2	-0.596035	0.0243478	PUM2
Pura	-0.814952	0.0354786	PURA
Pwp1	-0.668759	0.0214691	PWP1
Pxn	-1.1054	0.000291428	PXN
Pygl	-2.25744	6.19e-17	PYGL
Qk	-0.76893	0.00332742	QKI
R3hcc1l	-0.793439	0.0103472	R3HCC1L
Rab11fip1	-0.739908	0.0191043	RAB11FIP1
Rab14	-0.550586	0.0488119	RAB14
Rab20	-1.997	0.00858634	RAB20
Rab21	-1.35512	2.28e-07	RAB21
Rab27a	-0.967794	0.000238032	RAB27A
Rab28	-1.86178	9.73e-08	RAB28
Rab2a	-0.816595	0.00809142	RAB2A
Rab3d	-1.58036	3.2e-06	RAB3D
Rab5b	-0.689812	0.0447104	RAB5B
Rab6a	-1.25076	3.72e-05	RAB6A
Rab7	-0.670828	0.0171662	RAB7A
Rabif	-0.917042	0.00258338	RABIF
Rac2	-1.36272	3.04e-08	RAC2
Rad21	-1.10574	6.81e-06	RAD21
Rad51ap1	-0.671598	0.0284677	RAD51AP1
Ralb	-1.09181	0.00636888	RALB
Ralbp1	-0.827388	0.00303052	RALBP1
Ralgapa1	-1.39398	4.93e-09	RALGAPA1
Ralgapb	-0.683584	0.0147834	RALGAPB
Ranbp2	-0.807554	0.0043171	RANBP2
Ranbp6	-1.1297	0.000168792	RANBP6
Ranbp9	-0.958985	0.00044167	RANBP9
Rap1a	-0.894934	0.0012932	RAP1A
Rap2c	-1.39865	6.68e-07	RAP2C
Rapgef2	-0.983119	0.000359846	RAPGEF2
Rasa1	-0.855513	0.00383562	RASA1
Rasa2	-1.49256	1.36e-07	RASA2
Rasl11b	-3.64574	1.73e-13	RASL11B
Rassf2	-0.858415	0.00249976	RASSF2
Rb1cc1	-1.29877	8.81e-08	RB1CC1
Rbbp8	-0.929559	0.00312957	RBBP8
Rbm15	-0.593903	0.0299138	RBM15
Rbm25	-0.868419	0.00347298	RBM25
Rbm26	-0.587881	0.0446669	RBM26
Rbm28	-0.782675	0.0466727	RBM28
Rbm39	-0.690217	0.00817602	RBM39
Rbm41	-1.00589	0.0133211	RBM41
Rbm8a	-0.675437	0.0331864	RBM8A
Rbms1	-1.37579	7.48e-06	RBMS1
Rc3h2	-0.859321	0.00143478	RC3H2
Reck	-3.07148	5.13e-14	RECK
Rev1	-1.21837	8.57e-05	REV1
Rev3l	-0.907424	0.000825823	REV3L
Rexo5	-0.756512	0.0196399	REXO5
Rfc1	-0.890615	0.000587597	RFC1
Rfx7	-0.608184	0.0337496	RFX7
Rgcc	-1.08081	0.00104549	RGCC
Rgl2	-1.18379	0.0192023	RGL2
Rgs14	-0.922404	0.0412319	RGS14
Rgs19	-1.20481	0.000186709	RGS19
Rhoa	-0.56294	0.0411232	RHOA
Rif1	-0.801726	0.00508777	RIF1
Riok3	-0.926351	0.000401768	RIOK3
Ripk1	-1.11527	6.6e-05	RIPK1
Ripor2	-1.09684	0.000244048	RIPOR2
Rlf	-1.46163	1.46e-08	RLF
Rnd1	-1.79527	7.64e-06	RND1
Rnf11	-0.893076	0.0236033	RNF11
Rnf125	-0.860712	0.0262069	RNF125
Rnf130	-1.01371	0.00334874	RNF130
Rnf138	-0.886965	0.0182436	RNF138
Rnf14	-1.11685	0.00047464	RNF14
Rnf141	-1.18671	2.62e-06	RNF141
Rnf144a	-1.60229	1.58e-10	RNF144A
Rnf167	-0.787697	0.0256684	RNF167
Rnf17	-2.01812	0.022711	RNF17
Rnf170	-0.92379	0.0211934	RNF170
Rnf19a	-1.20972	5.26e-05	RNF19A
Rnf19b	-0.948472	0.0112934	RNF19B
Rnf40	-0.680674	0.0465645	RNF40
Rnmt	-0.621374	0.0367782	RNMT
Rock1	-1.5199	1.45e-10	ROCK1
Rock2	-0.832335	0.00206282	ROCK2
Rogdi	-1.47039	0.000484906	ROGDI
Rp2	-1.07745	0.000191147	RP2
Rpe	-1.44811	2.93e-07	RPE
Rpgrip1l	-0.926634	0.0156067	RPGRIP1L
Rps6ka1	-0.763512	0.0130714	RPS6KA1
Rps6ka2	-1.01155	0.00200149	RPS6KA2
Rps6ka5	-0.861941	0.00403036	RPS6KA5
Rps6kb1	-0.724784	0.00783128	RPS6KB1
Rps6kc1	-1.06015	0.00603647	RPS6KC1
Rsbn1	-0.998952	0.000154266	RSBN1
Rsf1	-0.609642	0.0373871	RSF1
Rsrc1	-0.646197	0.0405643	RSRC1
Rsrc2	-0.852289	0.00242758	RSRC2
Rtn3	-0.69202	0.0267686	RTN3
Rwdd1	-1.00059	0.0161978	RWDD1
Rybp	-1.31433	7.8e-05	RYBP
S100a11	-0.703262	0.0201949	S100A11
S100a8	-2.56607	2.04e-19	S100A8
Samsn1	-0.753495	0.0150319	SAMSN1
Satb1	-0.815757	0.0155189	SATB1
Sc5d	-1.25076	0.000217529	SC5D
Scai	-1.39037	1.11e-05	SCAI
Scaper	-2.11078	7.21e-13	SCAPER
Scfd1	-0.773471	0.0133463	SCFD1
Scp2	-1.36329	3.66e-06	SCP2
Scyl2	-0.82647	0.00634678	SCYL2
Sec14l1	-0.717671	0.0463407	SEC14L1
Sec62	-1.00797	0.000349562	SEC62
Sema3g	-6.79096	0.000399175	SEMA3G
Sema4f	-2.46074	1.85e-05	SEMA4F
Senp6	-1.06972	1.54e-05	SENP6
Senp7	-0.856519	0.00265906	SENP7
Serpinb1a	-2.32352	4.28e-22	SERPINB1
Serpinb6a	-1.63159	0.000813446	SERPINB6
Setd2	-0.857084	0.000993421	SETD2
Setx	-0.739325	0.00346333	SETX
Sf3b1	-1.07256	5.33e-06	SF3B1
Sf3b2	-0.815283	0.00159045	SF3B2
Sfn	-1.25738	0.0262195	SFN
Sgpp1	-0.961048	0.0025894	SGPP1
Sh3bgrl	-0.67616	0.0168083	SH3BGRL
Sh3bp5	-1.48032	5.11e-06	SH3BP5
Shcbp1	-1.08807	0.000125037	SHCBP1
Shoc2	-1.04212	8.21e-05	SHOC2
Sipa1	-0.893676	0.0169422	SIPA1
Sirt1	-1.04018	0.000309762	SIRT1
[truncated: 256 more rows]

## Sheet: GS_2
Mll-Af9/shSetd2 versus Mll-Af9/shScramble
Gene	Log2 FC	padj	HGNC.symbol
2210016L21Rik	0.412034	0.0290123	C12orf43
6430548M08Rik	0.707597	0.0280487	KIAA0513
Abcd3	0.300144	0.00868605	ABCD3
Abcg1	0.394571	0.000104881	ABCG1
Acap1	0.269799	0.00305221	ACAP1
Acot13	0.42919	0.016136	ACOT13
Acox3	0.457734	9.95e-05	ACOX3
Acsf2	0.564695	0.000343116	ACSF2
Acta1	0.45673	0.00520712	ACTA1
Actb	0.367062	3.36e-08	ACTB
Actl6a	0.306013	0.00870314	ACTL6A
Actr3	0.267145	0.00154274	ACTR3
Adam17	0.294948	0.00833561	ADAM17
Adam8	0.486847	2.39e-07	ADAM8
Adam9	0.342574	0.0305441	ADAM9
Agpat4	0.680102	0.0133076	AGPAT4
Ahcy	0.328064	5.64e-05	AHCY
Aimp1	0.422228	9.1e-05	AIMP1
Alas1	0.372059	6.91e-08	ALAS1
Aldh3b1	0.283183	0.0179676	ALDH3B1
Aldoc	0.445681	0.00217505	ALDOC
Alox5ap	0.466896	3.69e-10	ALOX5AP
Amdhd2	0.393674	0.000504591	AMDHD2
Ank	0.626909	0.000176819	ANKH
Anpep	0.404302	0.000117446	ANPEP
Anxa4	0.452815	1.65e-07	ANXA4
Anxa5	0.46577	1.61e-08	ANXA5
Apobr	0.446082	2.52e-05	APOBR
Apoc2	0.74152	0.0208402	APOC2
Aqp9	0.607088	0	AQP9
Arf5	0.270783	0.0124604	ARF5
Arhgef10l	0.294837	0.0420369	ARHGEF10L
Arid5a	0.409103	0.0116483	ARID5A
Arl4c	0.373334	2.95e-05	ARL4C
Arl6ip5	0.322298	0.00184155	ARL6IP5
Ascc1	0.315478	0.0432797	ASCC1
Ass1	0.398957	0.0176663	ASS1
Atf3	0.287903	0.0346725	ATF3
Atf6	0.266216	0.00377986	ATF6
Atg7	0.290761	0.00713878	ATG7
Atp5c1	0.26617	0.00170751	ATP5F1C
Atp6v0a1	0.382856	0.00023714	ATP6V0A1
Atp6v0a2	0.269718	0.034215	ATP6V0A2
Atp6v0d1	0.296083	0.000933092	ATP6V0D1
Atp6v1g1	0.269679	0.00411047	ATP6V1G1
Atxn10	0.289781	0.00265635	ATXN10
B2m	0.298388	9.74e-06	B2M
Bcar3	0.547171	0.000181968	BCAR3
Bcas3	0.469374	0.0332839	BCAS3
Bcl3	0.459099	0.0233405	BCL3
Bhlhe40	0.312208	0.000436078	BHLHE40
Blvrb	0.3794	0.022873	BLVRB
Bst1	0.536613	1.4e-07	BST1
Btg1	0.279996	0.00106983	BTG1
C3ar1	0.423816	0.00213736	C3AR1
Camk1	0.387744	0.0415782	CAMK1
Camkk2	0.289226	0.00372639	CAMKK2
Capg	0.428464	2.75e-06	CAPG
Capn1	0.387598	0.00260792	CAPN1
Capn2	0.429205	3.07e-06	CAPN2
Car4	0.679836	0.00833561	CA4
Casp6	0.35913	0.00127282	CASP6
Ccl24	0.972944	0	CCL24
Ccl3	0.40481	0.000184231	CCL18
Ccr2	0.718446	0	CCR2
Ccr5	0.719036	0	CCR5
Cct4	0.264652	0.00055453	CCT4
Cd14	0.773804	1.7e-11	CD14
Cd28	0.304448	0.027807	CD28
Cd36	0.693523	0.00614765	CD36
Cd52	0.485143	1.29e-06	CD52
Cd53	0.297126	1.47e-05	CD53
Cd55	0.581174	9.71e-06	CD55
Cd74	0.624206	2.22e-07	CD74
Cd86	0.390929	0.0216002	CD86
Cd9	0.469828	2.13e-10	CD9
Cd93	0.357764	7.82e-08	CD93
Cdc25b	0.473656	0.0107311	CDC25B
Cdh1	0.668319	0	CDH1
Cdk14	0.848712	0.0265495	CDK14
Cdk18	0.297661	0.0224171	CDK18
Cdkn2b	1.24939	0.0180855	CDKN2B
Cebpb	0.344032	1.71e-05	CEBPB
Cfp	0.487728	1.37e-11	CFP
Chil1	0.704996	0.00261412	CHI3L1
Cldn1	0.678129	0.0047135	CLDN1
Cldn11	0.571811	0.00111608	CLDN11
Clec4e	0.469509	3.81e-10	CLEC4E
Clec5a	0.534649	8.72e-06	CLEC5A
Clec7a	0.451782	2.47e-09	CLEC7A
Clk3	0.356304	0.000756872	CLK3
Cln3	0.381917	0.00860422	CLN3
Cmklr1	0.72618	0.000402635	CMKLR1
Cndp2	0.360483	0.00189078	CNDP2
Commd9	0.442292	0.0401685	COMMD9
Cops6	0.263873	0.0189403	COPS6
Coro1b	0.27648	0.000506963	CORO1B
Coro2a	0.350133	7.42e-06	CORO2A
Cotl1	0.290072	0.000168812	COTL1
Cox6a2	0.40206	0.0338413	COX6A2
Crat	0.433105	0.000404285	CRAT
Creld2	0.475791	0.000126929	CRELD2
Crlf2	0.35385	0.00652248	CRLF2
Csf1	0.61498	1.24e-07	CSF1
Csf1r	0.501918	1.13e-10	CSF1R
Csf2ra	0.321703	0.000308843	CSF2RA
Ctsa	0.408233	3.06e-09	CTSA
Ctsb	0.313342	4.28e-06	CTSB
Ctsc	0.568694	0	CTSC
Ctsd	0.434987	3.35e-12	CTSD
Ctsh	0.380834	0.000316865	CTSH
Ctss	0.575102	0	CTSS
Ctsz	0.315666	1.22e-05	CTSZ
Cul7	0.575912	0.0324094	CUL7
Cybb	0.519845	5.46e-13	CYBB
Cyp51	0.378371	0.000228194	CYP51A1
Dab2	0.44173	6.19e-06	DAB2
Dapp1	0.455057	1.39e-07	DAPP1
Dctn2	0.323498	0.0227806	DCTN2
Ddit4	0.397414	0.000939806	DDIT4
Dhrs7	0.320994	0.00974778	DHRS7
Dnase1l1	0.392354	0.0131334	DNASE1L1
Dok2	0.309121	0.00509819	DOK2
Dpep2	0.551905	4.59e-07	DPEP2
Dram1	0.283643	0.0178832	DRAM1
Dse	0.380871	0.000635093	DSE
Dusp1	0.588368	0.000158056	DUSP1
Dvl2	0.35015	0.0485484	DVL2
Ebi3	0.371847	0.0235625	EBI3
Egr1	0.408795	1e-05	EGR1
Egr2	0.590907	0.000723109	EGR2
Eif3e	0.274303	0.000360258	EIF3E
Eif3f	0.277406	0.000199008	EIF3F
Eif3m	0.267676	0.002329	EIF3M
Elk3	0.307938	0.00514546	ELK3
Emilin2	0.325447	7.71e-07	EMILIN2
Emp1	0.618496	6.09e-14	EMP1
Enpp1	0.447541	0.0172588	ENPP1
Entpd3	0.792712	4.94e-07	ENTPD3
Eps8	0.501584	0.0159239	EPS8
Erap1	0.268362	0.0185774	ERAP1
Esd	0.367561	5.17e-06	ESD
Ets2	0.305437	0.0233782	ETS2
Evi2a	0.397205	0.000316865	EVI2A
Exoc3	0.285129	0.0172116	EXOC3
Extl1	0.829898	2.73e-07	EXTL1
F10	0.451643	1.9e-05	F10
F11r	0.456606	0.0495106	F11R
F13a1	0.321551	2.89e-06	F13A1
Fabp5	0.481784	1.36e-12	FABP5
Fam50a	0.31255	0.0180855	FAM50A
Fau	0.302793	2.19e-05	FAU
Fbxw4	0.422686	0.0436133	FBXW4
Fcer1a	0.671049	4.76e-07	FCER1A
Fcer1g	0.352533	1.85e-06	FCER1G
Fdps	0.327261	0.000891336	FDPS
Fes	0.357679	8.63e-05	FES
Fgr	0.652364	4.59e-07	FGR
Fh1	0.296503	0.0100679	FH
Flot1	0.661082	0	FLOT1
Fmnl1	0.375162	1.22e-06	FMNL1
Fn1	0.268731	0.0436974	FN1
Fndc3a	0.379096	1.99e-06	FNDC3A
Fos	0.396711	8.24e-05	FOS
Fosl2	0.40528	0.000231801	FOSL2
Foxj2	0.363236	0.04389	FOXJ2
Fstl1	0.678336	0.00784298	FSTL1
Fth1	0.489697	0	FTH1
Fxr1	0.332082	0.0259013	FXR1
Fyn	0.324262	0.0454773	FYN
Gadd45g	0.596644	0.00491365	GADD45G
Gale	0.512298	0.00225625	GALE
Galnt6	0.320394	0.00398779	GALNT6
Gapdh	0.269125	0.00322616	GAPDH
Gcnt1	0.341728	0.00176901	GCNT1
Gcnt2	0.626011	0.000309806	GCNT2
Gdi2	0.471733	1.28e-12	GDI2
Ggnbp2	0.310963	0.000443918	GGNBP2
Glb1	0.359232	0.000333164	GLB1
Glipr1	0.461997	4.51e-07	GLIPR1
Gnpda1	0.335292	0.00412595	GNPDA1
Gns	0.356147	4.2e-05	GNS
Gpnmb	0.445411	7.49e-13	GPNMB
Gpr171	0.447676	0.0406688	GPR171
Grina	0.27069	0.000797887	GRINA
Grn	0.299406	9.48e-06	GRN
Gsap	0.785816	2.01e-05	GSAP
Gsn	0.283649	0.000807342	GSN
Gyg	0.500857	3.88e-10	GYG1
H2-Ab1	0.43652	0.0179676	HLA-DQB1
H2-DMa	0.356964	0.0187602	HLA-DMA
Hck	0.496705	0.000436078	HCK
Herpud1	0.38897	3.28e-06	HERPUD1
Hexa	0.290667	0.000100464	HEXA
Hexb	0.299525	0.0216791	HEXB
Hif1a	0.386765	8.49e-08	HIF1A
Hip1	0.388218	0.0021669	HIP1
Hlx	0.373651	0.0334909	HLX
Hmces	0.473539	0.0166907	HMCES
Hnrnpl	0.451056	3.81e-10	HNRNPL
Hnrnpm	0.366241	3.88e-05	HNRNPM
Hopx	0.345192	0.00860422	HOPX
Hp	0.678489	0	HP
Hpse	0.273119	0.0100375	HPSE
Hspa5	0.295922	2.04e-05	HSPA5
Hspa8	0.272251	6.16e-05	HSPA8
Id2	0.32411	0.00330838	ID2
Ier5	0.347437	0.00245215	IER5
Ifi30	0.294219	0.00445815	IFI30
Ifitm6	0.431742	0.0138357	IFITM1
Ifngr2	0.315426	0.00758602	IFNGR2
Ift57	0.506002	0.000104881	IFT57
Igbp1	0.372079	0.000688959	IGBP1
Ik	0.302504	0.00357814	IK
Il10ra	0.436345	0.00322237	IL10RA
Il10rb	0.265585	0.0189998	IL10RB
Il12rb2	0.506101	0.0417903	IL12RB2
Il13ra1	0.567711	3.88e-05	IL13RA1
Il18rap	0.317891	0.000958899	IL18RAP
Il1b	1.11356	3.49e-13	IL1B
Il1r2	0.499532	1.01e-06	IL1R2
Il1rn	0.584873	0.000122596	IL1RN
Il2ra	1.21104	1.14e-09	IL2RA
Il6	0.519312	0.000331914	IL6
Il6st	0.321008	0.000402635	IL6ST
Il7r	0.367723	0.00150148	IL7R
Imp3	0.330779	0.00817518	IMP3
Impdh2	0.391247	1.39e-06	IMPDH2
Inhba	0.710336	0.000424064	INHBA
Inpp4b	0.5795	0.00731166	INPP4B
Inpp5j	0.336571	0.0444911	INPP5J
Irf4	0.850329	8.44e-05	IRF4
Itga1	0.609277	6.29e-09	ITGA1
Itgam	0.421902	5.03e-07	ITGAM
Itgb5	0.290846	0.013201	ITGB5
Itgb7	0.349831	7.74e-05	ITGB7
Jag2	0.686933	0.0226763	JAG2
Jak2	0.273737	0.00793397	JAK2
Jun	0.575706	3.31e-12	JUN
Junb	0.265309	0.00177975	JUNB
Kif1c	0.371521	0.000482617	KIF1C
Klf3	0.483439	0.00305783	KLF3
Klf4	0.443484	1.31e-05	KLF4
Klf6	0.304777	0.000705464	KLF6
Klhdc2	0.305133	0.0226763	KLHDC2
Klhdc4	0.296221	0.00766806	KLHDC4
Lamb3	0.45148	0.0468113	LAMB3
Laptm5	0.341176	1.73e-07	LAPTM5
Lars2	0.616516	0	LARS2
Lasp1	0.296621	0.000314974	LASP1
Lcn2	0.287473	0.00061838	LCN2
Lcp1	0.283549	4.4e-05	LCP1
Lgals1	0.296689	4.26e-05	LGALS1
Lgals3	0.583016	5.46e-13	LGALS3
Lgals3bp	0.263167	0.0140865	LGALS3BP
Lgals9	0.485441	4.29e-09	LGALS13
Lgmn	0.67644	0	LGMN
Lif	1.13979	6.54e-09	LIF
Litaf	0.377914	5.86e-07	LITAF
Lmna	0.434153	0.00558186	LMNA
Lpl	0.437505	2.87e-06	LPL
Lpxn	0.48874	3.69e-05	LPXN
Lsp1	0.563821	4.74e-06	LSP1
Lta4h	0.300158	2.91e-05	LTA4H
Ly6e	0.392544	0.000300271	LY6E
Mak	1.04105	0.00545001	MAK
Malt1	0.379752	0.00417212	MALT1
Map3k5	0.404671	0.0403138	MAP3K5
Map4k4	0.31724	0.0124604	MAP4K4
Mapkapk2	0.263743	0.000532961	MAPKAPK2
Marcks	0.562796	0.0029982	MARCKS
Mdfic	0.292987	0.0302131	MDFIC
Mef2a	0.332014	0.0387408	MEF2A
Mef2c	0.325999	0.0381489	MEF2C
Mfsd6	0.361209	0.0267512	MFSD6
Milr1	0.575811	0.0107205	MILR1
Mmp12	0.504121	0	MMP12
Mmp14	0.991299	3.07e-06	MMP14
Mmp8	0.623859	0	MMP8
Mr1	0.466771	0.0373305	MR1
Msr1	0.438364	0.00299935	MSR1
Mtch2	0.32671	0.00305783	MTCH2
Mthfd2	0.287703	0.00018564	MTHFD2
Mthfr	0.385542	0.0248235	MTHFR
Mtmr14	0.368748	0.0154612	MTMR14
Mvd	0.380689	0.0164853	MVD
Myl6	0.334455	6.56e-06	MYL6
Myo1c	0.329909	0.015515	MYO1C
Myo1e	0.447485	0.000171352	MYO1E
Myof	0.533709	1.44e-06	MYOF
N4bp2l1	0.641854	0.000287549	N4BP2L1
Naaa	0.470614	2.42e-07	NAAA
Naga	0.432201	1.66e-05	NAGA
Nampt	0.272173	0.00367645	NAMPT
Ncf2	0.343024	8.7e-06	NCF2
Ndrg1	0.458082	1.39e-07	NDRG1
Ndst2	0.358961	0.00662072	NDST2
Ndufa6	0.273385	0.0283499	NDUFA6
Ndufs2	0.305518	0.0005961	NDUFS2
Nfkbia	0.368066	0.0227826	NFKBIA
Ngdn	0.294888	0.0289925	NGDN
Nlrp3	0.788859	2.3e-09	NLRP3
Npc2	0.334649	3.74e-06	NPC2
Npy	1.38816	0.00607897	NPY
Nqo1	0.44518	0.0122561	NQO1
Nrep	1.01939	0.0124604	NREP
Nrp1	0.307294	0.0111493	NRP1
Nsf	0.266482	0.00584892	NSF
Nt5e	0.28285	0.0205072	NT5E
Nupr1	0.347142	0.00256652	NUPR1
Oas3	0.616638	0.0391087	OAS3
Ogt	0.568665	5.7e-06	OGT
Olfm1	0.669642	7.52e-11	OLFM1
Osm	0.389791	1.26e-05	OSM
P2rx4	0.502565	1.39e-07	P2RX4
P2ry14	0.449705	0.0160407	P2RY14
Pak1ip1	0.308246	0.00759324	PAK1IP1
Parp12	0.608798	0.0226227	PARP12
Pck2	0.35002	2.47e-06	PCK2
Pcmt1	0.401372	0.000459868	PCMT1
Pdcd2	0.312742	0.0268584	PDCD2
Pde4dip	0.362496	0.00995767	PDE4DIP
Pdha1	0.285596	0.000837652	PDHA1
Pdk3	0.379728	0.00130391	PDK3
Pdlim1	0.32643	0.0456333	PDLIM1
Pdlim5	0.45115	7.51e-05	PDLIM5
Pdpn	0.572856	0.0238873	PDPN
Pdxk	0.399996	7.9e-05	PDXK
Pgk1	0.270998	7.07e-05	PGK1
Phgdh	0.299737	3.75e-05	PHGDH
Phlda2	1.2289	0.0317892	PHLDA2
Picalm	0.363123	0.00112034	PICALM
Pid1	0.636716	0.000251908	PID1
Pik3r5	0.388826	0.00755534	PIK3R5
Pim2	0.411064	0.0304969	PIM2
Pitpnb	0.33627	0.000439338	PITPNB
Pkp3	0.425898	0.00940891	PKP3
Pla2g4a	0.399496	0.000107611	PLA2G4A
Plau	0.389942	0.0454773	PLAU
Plaur	0.659645	0	PLAUR
Plbd1	0.371092	0.0436974	PLBD1
Plcg2	0.285843	0.000432055	PLCG2
Pld3	0.371249	1.97e-05	PLD3
Plek	0.566883	0	PLEK
Plekho1	0.272481	0.0442784	PLEKHO1
Plk2	0.593575	0.00886849	PLK2
Plk3	0.60059	5.09e-05	PLK3
Plp2	0.354544	3.8e-05	PLP2
Plxna1	0.333587	0.00439876	PLXNA1
Plxnc1	0.317681	0.0216139	PLXNC1
Podxl	0.525499	0.000171352	PODXL
Polr1c	0.318663	0.0221501	POLR1C
Pon2	0.335011	0.00347353	PON2
Ppard	0.36418	0.00694963	PPARD
Ppme1	0.340153	0.016136	PPME1
Ppp3cc	0.695789	0.012689	PPP3CC
Prmt1	0.319897	0.0206872	PRMT1
Prune2	0.368552	0.00198878	PRUNE2
Psap	0.490372	3.16e-10	PSAP
Psmb10	0.509375	4.13e-05	PSMB10
Psmb3	0.40028	1.88e-05	PSMB3
Psmb4	0.290623	0.000761943	PSMB4
Psmb7	0.448354	1.07e-06	PSMB7
Psmb8	0.298269	0.00139951	PSMB8
Psmc1	0.390438	1.09e-05	PSMC1
Psmc2	0.351618	4.4e-05	PSMC2
Psme2	0.407202	0.0179539	PSME2
Pstpip2	0.329657	0.0052984	PSTPIP2
Ptms	0.593651	0.000690144	PTMS
Ptprc	0.275303	0.00351939	PTPRC
Ptprj	0.307863	0.0375989	PTPRJ
Qsox1	0.561729	5.19e-10	QSOX1
Rab27b	0.43475	0.0406922	RAB27B
Rab38	0.273556	0.0338728	RAB38
Ralgds	0.472471	0.00503389	RALGDS
Rasa4	0.367266	0.0484274	RASA4
Rassf4	0.282588	0.00199322	RASSF4
Rbm42	0.283393	0.0140306	RBM42
Rbm8a	0.337867	0.0408719	RBM8A
Rbms1	0.367702	0.00315072	RBMS1
Relb	0.52887	0.0260963	RELB
Renbp	0.46382	0.0107922	RENBP
Reps1	0.309042	0.0309179	REPS1
Rgcc	0.311931	0.00705281	RGCC
Rgl1	0.369381	0.000675907	RGL1
Rgs1	0.760947	1.51e-05	RGS1
Rgs16	1.79073	0.00229482	RGS16
Rhoq	0.271148	0.0395089	RHOQ
Rin2	0.450316	0.0142734	RIN2
Ripk2	0.375073	0.0137009	RIPK2
Rnh1	0.366331	0.000346171	RNH1
Rpl10a	0.263381	0.000108155	RPL10A
Rpl3	0.332141	5.03e-07	RPL3
Rpl37	0.304496	2.77e-05	RPL37
Rsad2	1.1619	0.0357324	RSAD2
Rsu1	0.341424	0.000133997	RSU1
Runx3	0.406046	7.9e-05	RUNX3
S100a10	0.311418	0.00184407	S100A10
S100a4	0.494496	5.13e-07	S100A4
S100a6	0.489046	5.23e-10	S100A6
Samhd1	0.35101	0.00664042	SAMHD1
Samsn1	0.368611	6.33e-06	SAMSN1
Sap18	0.319666	0.0166482	SAP18
Scin	0.671632	0	SCIN
Scpep1	0.317879	0.001374	SCPEP1
Sdcbp	0.453277	6.75e-07	SDCBP
Sdf2l1	0.335946	0.000538085	SDF2L1
Sdhb	0.289558	0.0107695	SDHB
Sec11a	0.272874	0.00775469	SEC11A
Sema4d	0.27291	0.0338413	SEMA4D
Serp1	0.450208	2.52e-10	SERP1
Serpinb10	0.336209	0.0148186	SERPINB10
Serpinb2	0.427302	0.00302975	SERPINB2
Serpinb8	0.70544	0.0230258	SERPINB8
Sgk1	0.496236	0.000325597	SGK1
Sgpl1	0.269199	0.00332362	SGPL1
Sh2b2	0.306897	0.0120365	SH2B2
Sh3bp5	0.420259	0.00860422	SH3BP5
Sh3glb1	0.344655	0.0255532	SH3GLB1
Sirt2	0.3425	0.0231142	SIRT2
Slamf7	0.405756	0.0182672	SLAMF7
Slc15a3	0.456171	3.23e-05	SLC15A3
Slc1a4	0.421928	0.00136096	SLC1A4
Slc20a1	0.3537	0.00367993	SLC20A1
Slc23a2	0.270955	0.0276439	SLC23A2
Slc25a1	0.273016	0.0123055	SLC25A1
Slc25a11	0.353479	8e-05	SLC25A11
Slc25a4	0.307697	0.0101186	SLC25A4
Slc27a3	1.21789	4.93e-07	SLC27A3
Slc2a6	0.703873	7.97e-09	SLC2A6
Slc30a4	0.553523	0.0325731	SLC30A4
Slc31a2	0.725924	5.24e-08	SLC31A2
Slc39a14	0.539005	5.89e-05	SLC39A14
Slc39a6	0.355082	0.000554302	SLC39A6
Slc3a2	0.281998	3.84e-05	SLC3A2
Slc4a7	0.286877	0.0306395	SLC4A7
Slc6a6	0.368784	2.05e-06	SLC6A6
Slc6a9	0.337678	0.00474718	SLC6A9
Slc7a11	0.297752	0.00142228	SLC7A11
Slc7a2	0.358052	0.00210254	SLC7A2
Slc7a5	0.29898	7.52e-06	SLC7A5
Smg9	0.334768	0.00860422	SMG9
Snx2	0.324991	2.37e-05	SNX2
Socs3	0.617021	1.79e-13	SOCS3
Spint1	0.554284	4.96e-12	SPINT1
Spp1	0.885532	0	SPP1
Sqstm1	0.26906	0.0079779	SQSTM1
Srd5a3	0.308268	0.0392504	SRD5A3
St8sia4	0.429449	0.00172065	ST8SIA4
Syf2	0.267359	0.0489549	SYF2
Taldo1	0.334159	2.24e-06	TALDO1
Tax1bp1	0.265008	0.000402003	TAX1BP1
Tbc1d9	0.703002	0.00330996	TBC1D9
Tbxas1	0.562388	4.31e-08	TBXAS1
Tes	0.359121	0.000635093	TES
Tfr2	0.400914	0.0337125	TFR2
Tgfbi	0.607634	0	TGFBI
Thy1	0.592897	0	THY1
Tle3	0.27371	0.0230489	TLE3
Tlr2	0.418421	2.11e-07	TLR2
Tmem109	0.675906	4.4e-06	TMEM109
Tmem135	0.326106	0.0141494	TMEM135
Tmem223	0.381428	0.0348859	TMEM223
Tmem50a	0.273643	0.00219646	TMEM50A
Tnf	0.551095	0.00055453	TNF
Tnfrsf11a	0.837499	0.0188725	TNFRSF11A
Tnfsf8	1.13733	0.0111091	TNFSF8
Tox	0.984288	0.0436974	TOX
Tpd52	0.501784	1.96e-10	TPD52
Tpm4	0.459612	9.73e-08	TPM4
Tpp1	0.322728	0.000122166	TPP1
Traf1	0.932827	0.00716843	TRAF1
Trappc3	0.403688	0.00156626	TRAPPC3
Trem1	0.460749	0.000263794	TREM1
Trem2	0.314254	0.0406688	TREM2
Trib1	0.574119	0.002329	TRIB1
Trpv2	0.330162	0.000294008	TRPV2
Tyrobp	0.44094	8.79e-10	TYROBP
Uba5	0.34178	0.0210307	UBA5
Ubxn1	0.286191	0.00378333	UBXN1
Upp1	0.970067	2.34e-07	UPP1
Uqcrc2	0.304309	0.000413075	UQCRC2
Vav1	0.337027	0.00536284	VAV1
Vcan	0.289714	0.00113088	VCAN
Vgll4	0.463707	0.0390325	VGLL4
Vim	0.425211	2.9e-11	VIM
Vldlr	0.843981	0.00116575	VLDLR
Vopp1	0.495735	0.00156626	VOPP1
Vrk1	0.276585	0.00520712	VRK1
Vwf	0.846648	1.49e-11	VWF
Xdh	0.61179	4.25e-08	XDH
Yipf5	0.26324	0.0436657	YIPF5
Zfc3h1	0.333653	0.0121769	ZFC3H1
Zfp36	0.486803	9.3e-09	ZFP36
Zfp36l1	0.454183	2.11e-09	ZFP36L1
Zfpl1	0.40037	0.0454218	ZFPL1
Abcb1b	0.538562	0.0172588	ABCB1
Ang	0.667617	0.010776	ANG
Ccl2	0.419611	0.000431892	CCL1
Ccl9	0.316372	5.89e-06	CCL23
Ccr1	0.408089	2.13e-07	CCR1
Cd33	0.545629	1.15e-07	CD33
Clec10a	0.720918	0.00454886	CLEC10A
Stfa2	0.979653	1.59e-05	CSTA
Degs1	0.400728	3.05e-06	DEGS1
Gbp2	0.854473	0.030509	GBP2
Gstp1	0.436668	0.000159726	GSTP1
Gzmb	1.13556	0	GZMB
H2-D1	0.299056	0.012703	HLA-E
Itgb2	0.24576	0.000613245	ITGB2
Klk1b11	0.934564	0.00284268	KLK1
Pirb	0.362372	1.31e-05	LILRA4
Mecom	0.449605	0.0196671	MECOM
Ifi204	0.59995	0.000406823	MNDA
Ms4a4c	0.542118	0.0042023	MS4A4A
Plscr1	0.341948	0.0107695	PLSCR1
Serpina3f	0.325501	3.24e-05	SERPINA3
Serpinb1a	0.409146	1.35e-10	SERPINB1
Cd33	0.545629	1.15e-07	SIGLEC6
Sirpa	0.378073	6.82e-06	SIRPA
Sirpb1b	0.52177	6.94e-06	SIRPB1
Gm5150	0.775226	2.52e-05	SIRPG
Slfn4	-0.53683	0.00512575	SLFN12
Vwa5a	0.534314	2.95e-05	VWA5A
1110032A03Rik	-0.629031	0.0189963	C11orf1
1810055G02Rik	-0.40343	0.0336299	C11orf24
4930523C07Rik	-0.540002	0.00554981	KIAA0040
4932438A13Rik	-0.422875	6.15e-05	KIAA1109
Acsl4	-0.412783	0.0208402	ACSL4
Adnp	-0.322641	0.000784128	ADNP
Afap1	-0.591294	0.000231801	AFAP1
Aff2	-0.958239	0.0011633	AFF2
Akap11	-0.352864	0.00425567	AKAP11
Angel2	-0.498749	0.00248237	ANGEL2
Ankrd49	-0.344519	0.0305764	ANKRD49
Apc	-0.336862	0.0196257	APC
Arhgap19	-0.328721	0.000266714	ARHGAP19
Asxl1	-0.340873	0.00052965	ASXL1
Atad5	-0.342803	0.0145226	ATAD5
Atg101	-0.464558	3.17e-05	ATG101
Aurka	-0.378057	0.000328534	AURKA
Bace1	-0.388	0.000436078	BACE1
Bag2	-0.376493	0.0143186	BAG2
Bag4	-0.404815	0.00572652	BAG4
Bahcc1	-0.554043	7.46e-05	BAHCC1
Bcl7a	-0.412596	0.00673626	BCL7A
Birc5	-0.333586	0.0028767	BIRC5
Brf2	-0.573261	0.0104631	BRF2
Calcrl	-0.913347	0.00023714	CALCRL
Cars2	-0.482048	0.00710796	CARS2
Ccdc71	-0.485371	2.77e-05	CCDC71
Ccnf	-0.448013	0.00011627	CCNF
Cdca4	-0.408068	6.56e-06	CDCA4
Cebpd	-0.494492	0.00154514	CEBPD
Cenpe	-0.331759	0.00057481	CENPE
Cenpf	-0.689096	1.67e-11	CENPF
Cep350	-0.3567	0.000358029	CEP350
Chaf1a	-0.322022	0.00219893	CHAF1A
Chd8	-0.384879	3.46e-05	CHD8
Chd9	-0.33363	0.00877984	CHD9
Chst12	-0.406928	1.47e-05	CHST12
Chst15	-0.672813	0.000585349	CHST15
Cit	-0.488614	0.000772058	CIT
Clu	-0.63114	3.72e-05	CLU
Cma1	-0.58743	0.0226763	CMA1
Cnnm3	-0.579614	0.00361221	CNNM3
Cnnm4	-0.571445	0.0105326	CNNM4
Coil	-0.54885	0.00953622	COIL
Col5a3	-0.896625	0.0191151	COL5A3
Cpped1	-0.500396	0.00277274	CPPED1
Crebbp	-0.43275	0.0100071	CREBBP
Ctdspl	-0.608582	0.0002987	CTDSPL
Dio2	-0.547954	1.35e-05	DIO2
Dixdc1	-1.41457	2.88e-05	DIXDC1
Dnaaf2	-0.500174	0.012092	DNAAF2
Dph2	-0.415257	0.013581	DPH2
Dtx3	-0.38843	0.0192419	DTX3
Dync2h1	-0.502069	0.00163315	DYNC2H1
Dyrk3	-0.410358	0.04389	DYRK3
Ebna1bp2	-0.512112	7.66e-07	EBNA1BP2
Edc3	-0.407008	0.000302079	EDC3
Emc6	-0.329367	0.00892877	EMC6
Enc1	-0.652968	0.0433394	ENC1
Ep400	-0.324317	0.00831436	EP400
Epx	-0.725131	0	EPX
Ercc6l	-0.601047	4.66e-05	ERCC6L
Etaa1	-0.447672	0.01418	ETAA1
Etnk1	-0.551021	1.82e-10	ETNK1
Ets1	-0.39655	0.000104881	ETS1
Exo1	-0.567093	2.64e-05	EXO1
Exosc4	-0.452123	0.000514785	EXOSC4
Fam222b	-0.367321	0.029333	FAM222B
Fbxo21	-0.442534	0.0423537	FBXO21
Fbxo5	-0.471165	8.26e-05	FBXO5
Fen1	-0.375023	0.0112956	FEN1
Fli1	-0.403399	8.76e-05	FLI1
Fpgt	-0.505022	0.00816417	FPGT
G0s2	-0.37783	0.0460822	G0S2
Gca	-0.36598	9.25e-05	GCA
Gcc1	-0.362562	0.0336519	GCC1
Gemin4	-0.436912	0.000835263	GEMIN4
Gfi1	-0.353428	2.54e-05	GFI1
Gja5	-0.819586	0.0243868	GJA5
Glce	-0.399675	0.00768981	GLCE
Gpatch4	-0.430946	0.00263689	GPATCH4
Gtse1	-0.371395	0.00796889	GTSE1
Hao1	-0.737023	0.0418974	HAO1
Haus3	-0.406672	0.00125266	HAUS3
Haus5	-0.36786	0.00902988	HAUS5
Haus6	-0.425948	0.000631862	HAUS6
Helz	-0.511098	8.63e-05	HELZ
Herc1	-0.367807	0.000333164	HERC1
Hexim1	-0.399735	0.00157437	HEXIM1
Hipk3	-0.356133	0.0113257	HIPK3
Hivep1	-0.373776	0.00234137	HIVEP1
Hs2st1	-0.739135	1.46e-07	HS2ST1
Ifit2	-0.573467	0.0111493	IFIT2
Ilf2	-0.32469	0.0107695	ILF2
Ino80d	-0.450915	0.00407108	INO80D
Jade1	-0.722346	1.65e-07	JADE1
Kdm5b	-0.348558	0.00215467	KDM5B
Kif20a	-0.437213	1.39e-07	KIF20A
Kmt2d	-0.440283	1.21e-06	KMT2D
Lcmt2	-0.465483	0.00178535	LCMT2
Ldlrap1	-0.331968	0.00175525	LDLRAP1
Lmtk2	-0.484835	0.00293419	LMTK2
Lrp4	-0.461825	0.0412887	LRP4
Lrrc14	-0.347142	0.0263921	LRRC14
Lsm7	-0.340017	0.0391272	LSM7
Macf1	-0.330774	0.00815522	MACF1
Mat2a	-0.433315	1.56e-11	MAT2A
Mbd4	-0.490132	0.0047709	MBD4
Mbnl2	-1.12851	0	MBNL2
Mdc1	-0.351131	0.00263689	MDC1
Mdn1	-0.406973	1.22e-05	MDN1
Med1	-0.399434	0.0243127	MED1
Med12	-0.449662	4.44e-05	MED12
Mettl18	-0.50766	0.0485484	METTL18
Mfap3l	-0.914934	0.00314737	MFAP3L
Mga	-0.455117	4.53e-06	MGA
Mgam	-1.08009	1.73e-07	MGAM
Mid1	-0.767488	0.000358029	MID1
Mid1ip1	-0.831211	8.52e-11	MID1IP1
Mis12	-0.516137	4.98e-05	MIS12
Mki67	-0.548324	0	MKI67
Mlx	-0.349412	0.0026318	MLX
Morc2a	-0.345437	0.0118883	MORC2
Zfp943	-0.524348	0.0401677	ZNF34
Mreg	-1.99698	0	MREG
Mrpl44	-0.393071	0.000953553	MRPL44
Mrpl46	-0.390702	0.0184684	MRPL46
Mrps2	-0.388494	0.000517667	MRPS2
Mrps30	-0.338208	0.00791256	MRPS30
Mtf2	-0.34957	0.0239616	MTF2
Mtrr	-0.370246	0.0130128	MTRR
Mul1	-0.383062	0.0315685	MUL1
Mybl2	-0.426411	1.5e-06	MYBL2
Ncam1	-1.59716	0	NCAM1
Nck1	-0.512523	0.000121098	NCK1
Nebl	-0.703752	0.00590226	NEBL
Nin	-0.352967	0.00136002	NIN
Npat	-0.360512	0.0249506	NPAT
Nrg2	-1.00189	0.000346058	NRG2
Nxt1	-0.403996	0.0116268	NXT1
Olfml2b	-0.459223	0.00528269	OLFML2B
Olr1	-0.349153	0.0102804	OLR1
Parpbp	-0.394903	0.0325981	PARPBP
Pdcl	-0.340656	0.0111091	PDCL
Pde2a	-0.464784	0.000143209	PDE2A
Peli1	-0.33386	0.0494412	PELI1
Per2	-0.398542	0.0373305	PER2
Pgrmc1	-0.348981	0.00592893	PGRMC1
Pkmyt1	-0.397052	0.00749395	PKMYT1
Plekhf1	-0.597497	0.016553	PLEKHF1
Plekhf2	-0.394035	2.84e-05	PLEKHF2
Plk1	-0.413391	1.62e-05	PLK1
Polh	-0.53516	0.000410048	POLH
Pom121	-0.503437	1.94e-07	POM121
Pop1	-0.682844	1.62e-07	POP1
Pou2f1	-0.402468	0.0240371	POU2F1
Ppbp	-0.905379	0.0191151	PPBP
Ppp1r10	-0.352419	0.00125266	PPP1R10
Prg2	-0.886893	0	PRG2
Prg3	-0.551108	0.0254542	PRG3
Prr14l	-0.488044	3.3e-05	PRR14L
Ptpn4	-0.609127	0.0121442	PTPN4
Ptpru	-0.707363	0.00420478	PTPRU
Qser1	-0.385747	0.002329	QSER1
Rbbp6	-0.378168	3.69e-05	RBBP6
Rbm15	-0.692029	5.65e-06	RBM15
Rbm41	-0.738085	0.00236613	RBM41
Rcn2	-0.649637	3.72e-05	RCN2
Rcor1	-0.400186	0.00023814	RCOR1
Rev3l	-0.323942	0.0436974	REV3L
Rnf146	-0.350131	0.0351388	RNF146
Rnf6	-0.388899	0.0166107	RNF6
Rpp38	-0.612934	0.0212557	RPP38
Rprd2	-0.32613	0.00482354	RPRD2
Rpusd2	-0.506942	0.016746	RPUSD2
Rsbn1	-0.3741	0.00878212	RSBN1
Rsf1	-0.342083	0.0159387	RSF1
Safb2	-0.332566	0.00211261	SAFB2
Setd2	-1.18514	0	SETD2
Setx	-0.373308	1.85e-05	SETX
Sgpp1	-0.448073	2.13e-07	SGPP1
Shq1	-0.457825	0.0127246	SHQ1
Six1	-1.0576	0	SIX1
Snrk	-0.460529	0.00758602	SNRK
Spag5	-0.417154	8.37e-05	SPAG5
Ssr1	-0.373518	5.44e-08	SSR1
Syne2	-0.645122	1.09e-05	SYNE2
Tada2a	-0.360019	0.0429858	TADA2A
Taf5l	-0.430929	7.41e-06	TAF5L
Taf7	-0.532783	0.0242964	TAF7
Tbcc	-0.753606	1.81e-05	TBCC
Tbl2	-0.489864	7.77e-05	TBL2
Terf2ip	-0.403421	0.0357324	TERF2IP
Timm17a	-0.402465	0.00103441	TIMM17A
Tle4	-0.554325	0.000532578	TLE4
Tmc7	-0.889299	0.00796889	TMC7
Tnfaip8	-0.329124	0.0012727	TNFAIP8
Topors	-0.370501	0.000835263	TOPORS
Trmt5	-0.476796	0.0123443	TRMT5
Tsen2	-0.415097	0.0385333	TSEN2
Ttbk2	-0.470631	0.0395089	TTBK2
Ttll4	-0.354352	0.0415782	TTLL4
Tuba8	-0.340285	0.00300648	TUBA8
Tubb4b	-0.603158	0	TUBB4B
Txlng	-0.383844	0.0062614	TXLNG
Ubiad1	-0.564167	0.000272539	UBIAD1
Usp46	-0.349169	0.0460822	USP46
Vcam1	-0.751116	0.0136454	VCAM1
Vps26a	-0.701379	0	VPS26A
Wtap	-0.476769	0.000160625	WTAP
Xpo4	-0.416097	0.00554981	XPO4
Xylb	-0.849648	0.0366604	XYLB
Ythdc1	-0.676389	5.46e-13	YTHDC1
Ythdf1	-0.33781	0.000204896	YTHDF1
Zbtb18	-0.367765	0.00130048	ZBTB18
Zc3h4	-0.429581	2.02e-07	ZC3H4
Zcchc10	-0.438977	0.0197085	ZCCHC10
Zfp212	-0.535647	0.0105341	ZNF212
Zfp518a	-0.633407	7.82e-08	ZNF518A
Zfp64	-0.391837	0.00652248	ZFP64
Zfp770	-0.538365	0.0367696	ZNF770
Zkscan1	-0.534851	0.00163315	ZKSCAN1
Zkscan14	-0.561742	0.0159387	ZNF394
Zwilch	-0.410324	0.00190981	ZWILCH
